# Supplementary material for: Retrospective Analysis of Prevalence of Tumors in Dogs and Cats in Lithuania
Source: Vet Sci. 2025 Oct 27;12(11):1038. doi: 10.3390/vetsci12111038 (PMC12656924; doi:10.3390/vetsci12111038)
Supplement: Supplementary file 1 [file vetsci-12-01038-s001.zip]

Archive with 2 entries (2 files):
- Table S5. FullDateofDiagnosisandAnimals.xlsx
- vetsci-3899997-SupplementaryMaterial.pdf
