# Supplementary material for: Retrospective Analysis of Prevalence of Tumors in Dogs and Cats in Lithuania
Source: Vet Sci. 2025 Oct 27;12(11):1038. doi: 10.3390/vetsci12111038 (PMC12656924; doi:10.3390/vetsci12111038)
Supplement: Supplementary file 1 [file vetsci-12-01038-s001.zip › Table S5. FullDateofDiagnosisandAnimals.xlsx]

## Sheet: Sheet1
numeris	rūšis	lytis	amžius	veislė	lokalizacija	histopatologinė diagnozė	metai
M20.431	Šuo	X	3 m.	mažasis pudelis	Mėginiai iš skrandžio dugno ir iš 12štės žarnos	Lėtinis gastritas su limfoidinio audinio hiperplazija.	2020
M20.433	Katė	patelė	10m.	X	Mėginys iš darinio dešinės galinės kojos pirštų srityje	Gerybinė švanoma	2020
M20.434	Šuo	patelė	5 m.	dobermanas	Mėginys iš darinio odoje	Lipoma	2020
M20.435	Šuo	patinas	7m.	Labradoro retriveris	Mėginys iš darinio prie anuso, prie uodegos pagrindo	Hepatoidinių liaukų adenoma. Tikslinga kastracija	2020
M20.436	Katė	patelė	12 m.	mišrūnė	Mėginys iš mezenterinio limfinio mazgo (436) ir iš gaubtinės žarnos (437).	M20.436 – poūmis limfadenitas M20.437 – proliferacinis poūmis gleivinės uždegimas. Tikėtina, buvęs svetimkūnis arba FIP išraiška.	2020
M20.438	Šuo	patelė	8 m	Maltos bišonas	Kasos ir kepenų mėginiai	Kasos nežymi fibrozė ir lėtinis uždegimas, egzokrininės bei endokrininės dalies ląstelių degeneracija, kepenyse tulžies latakų hiperplazija ir nestiprus poūmis uždegimas.	2020
M20.439	Katė	patinas	8m.	sfinksas	Skrandžio gleivinės mėginys	Matoma gleivinės dalis be žymesnių pokyčių.	2020
M20.440	Šuo	patinas	12 m.	mišrūnas	Mėginys iš darinio prie anuso	Hepatoidinių liaukų adenoma. Tikslinga kastracija	2020
M20.441	Šuo	patinas	12 m.	mišrūnas	Mėginys iš darinio dešinėje viršutinio žandikaulio pusėje	Merkelio ląstelių karcinoma. Stebėti gyvūną dėl recidyvo, navikas agresyvus.	2020
M20.443	Šuo	patinas	2 m.	vokiečių aviganis	Mėginys iš skrandžio ir 12štės.	Skrandžio lėtinis uždegimas. 12štės lėtinis alerginis uždegimas ir proteinų netekimo enteropatija (uždegiminė žarnyno liga).	2020
M20.149	Katinas	patinas	13 m.	mišrūnas	Odos mėginys iš pėdutės ir pilvo srities.	Alerginis dermatitas.	2020
M20.176	Šuo	patinas	11 m.	mišrūnas	Odos darinio mėginys	Gerai diferencijuota plokščialąstelinė karcinoma.	2020
M20.208	Katė	patelė	6 m.	mišrūnė	Odos darinio mėginys	Histologinis vaizdas atitinka pemphigus foliaceus vaizdą. Diagnozę patikslintų imunofluorescencinis tyrimas (pvz., Laboklin laboratorijoje).	2020
M20.209	Šuo	patinas	6 m.	Cane Corsa	Mėginys iš poodinio darinio (raumenyse?) dešinės pusės raktikaulio – mentės – petikaulio sąnario srityje.	Hemangiosarkoma	2020
M20.221	X	X	9 m.	Arklys	Odos darinio mėginys (prie išangės)	Melanoma	2020
M20.222	Šuo	patinas	5 m.	prancūzų buldogas	Odos darinio mėginys (nuo apyvarpės)	Mastocitoma I laipsnio (pagal naują klasifikaciją)	2020
M20.223	Šuo	patinas	5 m.	prancūzų buldogas	Odos darinio mėginys (prie išangės)	Mastocitoma II laipsnio (pagal naują klasifikaciją). Stebėti gyvūną dėl recidyvo arba metastazių	2020
M20.237	Šuo	patelė	10 m	haskis	Mėginys iš darinio alkūnės srityje	Sarkoma. Apatinis chirurginis kraštas neigiamas.	2020
M20.268	X	X	15 m.	Arklys	Odos darinio mėginys (užpenčiai)	Lėtinis dermatitas ir perivaskulitas	2020
M20.428	Šuo	patelė	11m.	amerikiečių Stafordšyro terjeras	Mėginys iš blužnies	Blužnies hematoma ir plazmocitoma	2020
M20.430	Šuo	patelė	9 m.	dobermanas	Mėginys iš pakitusios odos žando srityje	Trichostazė, folukulitas, dermos lėtinis uždegimas	2020
M20.262	Šuo	patelė	11 m.	Jorkšyro terjeras	Mėginys iš darinio tarp pirštų	Keratino žvynelių sąlygota svetimkūnio tipo granuloma	2020
M20.368	Katė	patinas	13 m	mišrūnas	Mėginys iš darinio skydliaukėje	Huertle ląstelių adenoma ir Hašimoto tipo tiroiditas	2020
M20.382	Šuo	X	6 m.	Maltos bišonas	Mėginys iš darinio pieno liaukos srityje	Lipoma. Panikulitas.	2020
M20.404	Katė	patelė	10 m.11mėn.	mišrūnė	Mėginys iš pakitusios snukio ertmės gleivinės	Makrofaginės granulomos. Tikėtina histoplazma capsulatum infekcija.	2020
M20.413	X	patinas	3m.	Asilas	Mėginys iš odos krūtinės sr.	Alerginis dermatitas	2020
M20.414	Šuo	X	4 m.	Pomeranijos špicas	Mėginiai iš išplikusios odos (nugaros, krūtinės, šlaunies sr.)	Pokyčiai atitinka alopecijos X histologinį vaizdą.	2020
M20.419	Šuo	patelė	12m.	Labradoro retriveris	Mėginys iš darinio ant dešinės ausies vidinės pusės	Odos riebalinės liaukos adenokarcinoma.	2020
M20.423	Katė	patelė	14 m.	mišrūnė	Mėginys iš darinio ant ausies kaušelio	Odos plokščialąstelinė gerai diferencijuota karcinoma	2020
M20.424	Šuo	patelė	12m.	pudelis	Mėginys iš darinio pieno liaukoje	Uždegiminė tubulinė karcinoma. Stebėti gyvūną dėl recidyvo ir metastazių.	2020
M20.425	Šuo	patinas	5 m.	mišrūnas	Mėginys iš kelio girnelės	Osteoporozė ir uždegimas, kremzlės degeneracija.	2020
M20.426	Katinas	patinas	13 m.	mišrūnas	Mėginys iš darinio keteros srityje	Panikulitas.	2020
M20.428	Šuo	patelė	11m.	amerikiečių Stafordšyro terjeras	Mėginys iš blužnies	Blužnies hematoma ir plazmocitoma	2020
M20.347	Šuo	patelė	3 m.	vokiečių aviganis	Mėginiai iš vidaus organų	Kepenys – didelio laipsnio hidropinė degeneracija ir steroidinė hepatopatija. Kasa – dalies Langerhanso salelių hipoplazija. Plaučiai – lipidinė intersticinė pneumonija. Nekrozės židinėliai serozinių plėvių riebaliniame audinyje. Blužnis- daugiažidininis uždegimas (tikėtina, apie smulkiasias kraujagysles), ekstramedulinė hemopoezė, limfoidinio audinio atrofija, galima įtarti amiloidozę. Kaulų čiu…	2020
M20.348	Šuo	patinas	1 m.	mišrūnas	Mėginys iš darinių odoje virš dešinės sėklidės	Lėtinis aktyvus proliferacinis dermos uždegimas	2020
M20.349	Šuo	patelė	7 m. trispalvė.	biglis	Mėginys iš darinio ant piršto	Proliferacinis lėtinis odos uždegimas	2020
M20.350	Šuo	patelė	X	špicas	Mėginys iš balso stygų likučio	Poūmis uždegimas	2020
M20.351	Šuo	patelė	3 m.	Heideterjeras	Mėginys iš padidėjusios blužnies	Lėtinis proliferacinis dermos uždegimas	2020
M20.352	Šuo	patelė	7 m.	Jorkšyro terjeras	Mėginys iš padidėjusios blužnies	Blužnies makrofagų/histiocitų hiperplazija (tikėtina kaupimo liga, fermentopatija) ir littoral ląstelių angiomatozė (gerybinė būklė)	2020
M20.353	Katė	patelė	11 m	mišrūnė	Mėginys iš darinio krūtinės srityje	Pieno liaukos solidinė adenokarcinoma. Apatinis chirurginis kraštas – siekia raumenis, epitelinių navikinių ląstelių nestebima, tačiau yra limfocitų plazmocitų telkinių. Kadangi mėginys yra nedidelis, siauras, tai vieno mėginio neigiamas apatinis kraštas negarantuoja kad nebūtų mėginiuose iš kitų vietų neigiamų kraštų.	2020
M20.354	Šuo	patinas	12 m.	mišrūnas	Mėginys iš darinio netoli a.gastroepiploica (rastas didelis darinys blužnyje, dauginiai – pasaite)	Splenozė – blužnies audinio išsisėjimas pilvo ertmėje po blužnies trūkimo, kurį predisponavo darinys blužnyje. Kadangi nėra mėginio, imto iš darinio pačioje blužnyje, sunku spėti kas tai buvo	2020
M20.355	Katė	patinas	4 m.	mišrūnas	Mėginys iš darinio virš mentės	Fibrosarkoma	2020
M20.356	Šuo	patelė	5 m.	mišrūnė	Mėginys iš darinio išangės srityje	Hepatoidinės liaukos adenoma (gerybinis navikas)	2020
M20.357	Šuo	patinas	X	vokiečių aviganis	Mėginys iš darinio prie išangės	Hepatoidinės liaukos adenoma (gerybinis navikas). Tikslinga kastracija.	2020
M20.358	Šuo	patinas	6 m.	rytų Azijos aviganis	Mėginys iš darinio prie išangės	Hepatoidinių liaukų lipoadenoma (gerybinis hepatoidinių liaukų navikas, turintis riebalinio audinio komponentą savo sudėtyje)	2020
M20.359	Katė	patelė	6 m.	Meino meškėnas	Mėginys iš darinio netoli gomurio	Karcinoidas (neuroendokrininis navikas, piktybiškumo požymių nėra, bet reiktų gyvūną detaliai ištirti dėl metastazių)	2020
M20.360	Šuo	patelė	10 m.	škotų terjeras	Mėginiai iš pieno liaukų (2) ir iš darinio kaklo odoje	Pieno liauka	2020
M20.361	X	X	X	??????????????????????	Mėginys iš darinio pažastyje	Lipoma.	2020
M20.362	Šuo	patelė	9 m.	foksterjeras	Mėginys iš darinio pieno liaukoje	Mišri tubulinė karcinoma	2020
M20.363	Šuo	patinas	5 mėn.	foksterjeras	Mėginys iš darinio kaklo odoje, kairėje pusėje	Regresuojanti histiocitoma	2020
M20.364	Katinas	X	X	Ignalina	Mėginys iš darinio snukio ertmėje (išopėjimai)	Eozinofilinė granuloma	2020
M20.365	Šuo	patinas	4 m.	mišrūnas	Mėginys iš darinio galinėje kojoje, šlaunies srityje	Kaverninė hemangioma (gerybinis kraujagyslinis navikas).	2020
M20.367	Šuo	patelė	6 m.	vokiečių aviganis	Darinys ant galinės kairės kojos, šlaunies srityje	Kaverninė – kapiliarinė hemangioma (gerybinis kraujagyslinis navikas).	2020
M20.369	Šuo	patelė	9 m.	vakarų Škotijos baltasis terjeras	Darinys dantenose	Granuliacinis audinys.	2020
M20.370	Katinas	patinas	6 mėn. Pilkos sp.	britų trumpaplaukis	Darinys ant žarnų pasaito	Besiformuojančios granulomos nekrozuotų kraujagyslių vietoje. Įtariamas sublikinis FIP.	2020
M20.371	Šuo	patelė	11 m	toyterjeras	Mėginys iš blužnies	Nedidelė baltosios pulpos atrofija. Vakuolėtų makrofagų infiltracija (kaupimo liga?)	2020
M20.372	Šuo	patinas	12 m.	šveicarų baltasis aviganis	Blužnies mėginys	Blužnies hematoma. EMH	2020
M20.374	Katė	patelė	17 m.	mišrūnė	Mėginys iš darinio pieno liaukoje	Tubulinė adenokarcinoma.	2020
M20.375	Šuo	patinas	6 m	garbanotasis bišonas	Mėginys iš darinio odoje, smilkinio srityje	Epidermio keratininė cista.	2020
M20.376	Šuo	patinas	5 mėn	rotveileris	Mėginys iš plonosios žarnos sienelės (1mėginys)	Uždegiminė reaktyvi limfadenopatija	2020
M20.377	Katinas	patinas	12 m.	mišrūnas	Mėginys iš darinio po oda (kremzlinis, ant kojytės)	Lėtinis panikulitas, dalis jungiamojo audinio ląstelių su atipija (tikėtina kad tai duotų pradžią sarkomai). Pagal makrofagų vakuoles galima įtarti svetimkūnio buvimą (pvz., injekcijos vietoje)	2020
M20.378	Šuo	patelė	12 m	vokiečių aviganis	Mėginys iš darinių pieno liaukoje	Mišri tubulinė karcinoma su uždegimu	2020
M20.379	Šuo	patelė	5 m.	špicas	Mėginys iš darinio kairės priekinės kojos peties srityje	Hemangiopericitoma (mažo piktybiškumo sarkoma, metastazės nedažnos, tačiau vietiškai dažni recidyvai).	2020
M20.380	Šuo	patinas	14 m	mišrūnas	Mėginys iš darinio ant akies voko	Meibomian liaukos adenoma	2020
M20.381	Šuo	patinas	1m.	Cane Corso	Mėginys iš darinio liežuvyje	Calcinosis circumscripta	2020
M20.283	Katinas	patinas	X	kornišreksas	Mėginys iš gaubtinės žarnos sienelės	Lėtinis visų žarnos sluoksnių uždegimas. Galima įtarti FIP. Jo patikslinimui reikalingi imunologiniai tyrimai.	2020
M20.384	Katė	patelė	15 m.	mišrūnė	Mėginys iš darinių pieno liaukose	Tubulinė pieno liaukos adenokarcinoma	2020
M20.385	Katė	patelė	10 m.	norvegų miškinė	Mėginys iš darinio prie dešinės mentės	Vakcinos vietos sarkoma	2020
M20.386	Šuo	patelė	9 m.	zvergšnauceris	Mėginys iš darinio dantenose	Fibrozinis uždegiminis audinys	2020
M20.387	Šuo	patinas	8 m.	mišrūnas	Mėginys iš odos (dauginiai išplikimai)	Epidermio atrofija, komedonai ir kalcinozė (įtariama sutrikusi prieinkstinių liaukų funkcija)	2020
M20.388	Šuo	patelė	7 m	vakarų Škotijos baltasis terjeras	Mėginys iš darinio ant dešinio šono	Panikulitas	2020
M20.389	Šuo	patinas	8 m.	Labradoro retriveris	Mėginys iš darinio prie išangės	Riebalinių liaukų adenoma. Tikslinga kastracija	2020
M20.390	Šuo	patinas	10 m.	mišrūnas	Mėginys iš darinio viršutinio žandikaulio srityje	Gerai diferencijuota fibrosarkoma	2020
M20.391	Šuo	patinas	13 m	veislė	Mėginys iš darinio kairėje išangės pusėje	Hepatoidinių liaukų adenoma. Tikslinga kastracija	2020
M20.392	Šuo	patinas	11 m.	prancūzų buldogas	Mėginys iš darinio dantenose	Fibrozuojantis epulis	2020
M20.393	Katė	patinas	1m.	britų trumpaplaukė	Mėginys iš darinio dantenose	Uždegiminis granuliacinis audinys.	2020
M20.394	Šuo	X	2 m.	prancūzų buldogas	Mėginys iš padidėjusio mezenterinio limfinio mazgo	Žievės folikulinė hiperplazija. Tačiau ar tai ne pradžia folikulinės limfomos, pereinančios į difuzinę limfomą, patikslintų imunohistocheminis tyrimas. Stebėti gyvūno mezenterinių limfinių mazgų kitimą ultragarsu. Kadangi šerdyje nemažai neutrofilų, tai labiau rodytų žievės hiperplaziją kaip reaktyvų pokytį (tačiau prie tam tikrų limfomų taip pat pagausėja neutrofilų).	2020
M20.395	Šuo	patinas	12 m.	keriblueterjeras	Mėginys iš darinio priekinės dešinės kojos tarpupirštyje	I laipsnio mastocitoma	2020
M20.396	Katė	patinas	8 m.	mišrūnas	Mėginys iš išopėjusios snukio ertmės gleivinės	Granulominis uždegimas. Galima įtarti histoplazmų infekciją.	2020
M20.397	Katė	patelė	11 m.	mišrūnė	Darinys tarp menčių	Gerai diferencijuota fibrosarkoma	2020
M20.398	Šuo	patelė	9 m.	mišrūnė	Mėginys iš darinio ant dešinės mentės	Kaverninė hemangioma	2020
M20.399	Šuo	patinas	9 m.	mišrūnas	Mėginys iš blužnies	Ekstramedulinė hemopoezė. Pagal granuliacinio audinio vešėjimą galima įtarti kad buvo hematoma. Nestiprus uždegimas.	2020
M20.400	Šuo	patelė	11m. 4mėn	Labradoro retriveris	Mėginys iš darinio pieno liaukoje	Pieno liaukos plokščialąstelinė mišri karcinoma.	2020
M20.401	Šuo	patelė	10 m.	škotų terjeras	Mėginys iš darinio šlapimo pūslės gleivinėje	Hiperplastinis, su Brunn židiniais, polipinis cistitas.	2020
M20.402	Šuo	patelė	8 m.	vakarų Škotijos baltasis terjeras	Mėginys iš darinio pieno liaukoje	Pieno liaukos adenoma/karcinoma in situ.	2020
M20.403	Šuo	patelė	8 m.	Labradoro retriveris	Mėginys iš darinio po oda krūtinės srityje.	Lipoma	2020
M20.405	Katė	patelė	14 m.	mišrūnė	Mėginys iš darinio tarp menčių	Gerai diferencijuota fibrosarkoma	2020
M20.406	Šuo	patinas	2 m.	trumpaplaukis vengrų vižlas	Mėginys iš darinio ant galinės kojos	I laipsnio mastocitoma, pereinanti į II laipsnio.	2020
M20.407	Šuo	patinas	8 m.	mišrūnas	Mėginys iš darinio galinės kairės kojos kulno srityje	Fibroma. Gerybinis fibroblastų kilmės navikas	2020
M20.408	Šuo	patelė	11 m.	mišrūnė	Mėginys iš darinio pieno liaukoje	Scirotinė adenoma, pereinanti į karcinomą.	2020
M20.409	Šuo	patinas	5 m.	Berno zenenhundas	Mėginys iš darinio ant dešinės galinės kojos	Angiomatozė ir tikėtina, suirusi, pilomatrikoma.	2020
M20.410	Šuo	patelė	12 m.	mišrūnė	Mėginys iš darinio galinės kairės kojos šlaunies srityje.	Hemangiopericitoma. Žemo piktybiškumo sarkoma, tačiau linkusi recidyvuoti.	2020
M20.411	Šuo	patelė	11 m.	vokiečių aviganis	Mėginys iš mezenterinio limfinio mazgo, blužnies ir kepenų	Mezenterinis limfinis mazgas; sinusų histiocitozė; Kepenys – degeneraciniai pokyčiai ir sinusų arteriolizacija (galimai dėl veninės stazės); Blužnis - hemangiosarkoma.	2020
M20.412	Šuo	patinas	6 mėn.	vokiečių aviganis	Mėginys iš darinio odoje krūtinės srityje	Regresuojanti histiocitoma	2020
M20.415	Šuo	patelė	2 m.	mišrūnė	Mėginys iš darinio kairėje priekinėje kojoje, dilbio srityje	Keratino granuloma	2020
M20.416	Katinas	patinas	4 m.	korniš-reksas	Mėginys iš darinio odoje kaktos srityje	Mastocitinė mastocitoma. Chirurginiai kraštai – vienas lateralinis kraštas teigiamas, rastos pavienės mastocitomos ląstelės	2020
M20.417	Šuo	patinas	8m.	mišrūnas	Mėginys iš darinio odoje tarp menčių	Bazinių ląstelių karcinoma	2020
M20.418	Šuo	patelė	11m.	Jorkšyro terjeras	Mėginys iš darinio blužnyje	Trūkusi hematoma.	2020
M20.420	Šuo	patelė	10 m.	mišrūnas	Mėginys iš inksto	Membraninis glomerulonefritas	2020
M20.421	Šuo	patinas	11 m.	mišrūnas	Mėginys iš darinio prie anuso	Analinio maišelio modifikuotų apokrininių prakaito liaukų adenokarcinoma	2020
M20.422	Šuo	patinas	10 m.	bulterjeras	Mėginys iš mašnelės ir sėklidės.	Mašnelės edema, kraujosrūvos ir lėtinis uždegimas. Sėklidėje -Sertoli-Leidigo mišrus navikas.	2020
M20.427	Šuo	patelė	1 m.	Džeko Raselo terjeras	Mėginys iš darinio odoje tarp menčių	Neregresuojanti histiocitoma	2020
M20.432	Šuo	patelė	8 m.	mišrūnas	Mėginys iš darinio snukio ertmėje	Ameloblastinė fibroma	2020
M20.442	X	X	7 m.	Asilas	Mėginys iš darinio odoje, po kaklo karčiais, išopėjęs.	Fibroblastinis sarkoidas	2020
M20.444	Katė	patelė	1 m.	mišrūnė	Mėginys iš darinio riešo sr.	Piktybinis gigantinių ląstelių navikas.	2020
M20.445	Katė	patelė	13 m.	Kornvalio reksas	Mėginys iš darinio prie uodegos pagrindo	Bazinių ląstelių navikas su atipijos požymiais (gerybinis navikas su atipijos požymiais).	2020
M20.446	Šuo	patelė	8m.	juodasis rusų terjeras	Mėginys iš darinio kaklo ir nugaros sr.	Darinys ant kaklo – kolageninė hamartoma Darinys ant nugaros – gerai diferencijuota plokščialąstelinė karcinoma	2020
M20.447	Šuo	patinas	5m.	Rodezijos ridžbekas	Mėginys iš kairės užpakalinės kojos pusiau sausgyslinio raumens ir mėginys iš pakinklinio limfinio mazgo	Skeleto skersaruožio raumens infiltracija riebalinėmis ląstelėmis ir nestiprus uždegimas. Limfinio mazgo šerdies hiperplazija ir sinusų histiocitozė ir uždegimas.	2020
M20.448	Šuo	patelė	9m.	Džeko Raselo terjeras	Mėginys iš darinio pažasties srityje	Tubulinė kribriforminė kompleksinė pieno liaukos karcinoma (su kauliniu audiniu).	2020
M20.449	Šuo	patelė	1m.	Maltos bišonas	Mėginys iš darinio ausyje	Uždegiminis -alerginis polipas su epidermio hiperkeratoze.	2020
M20.129	Šuo	patelė	11 m.	mišrūnas	Mėginys iš darinio odoje, pažasties srityje, 1,5cm dydžio	Trichoepitelioma (gerybinis odos epitelinis navikas)	2020
M20.186	Katinas	patinas	7 m.	mišrūnas	Mėginys iš darinio poodyje netoli menčių	Vakcinos, injekcijos vietos sarkoma	2020
M20.205	Šuo	patinas	9 m.	mišrūnas	Mėginys iš darinio snukio ertmėje	Osifikuojanti fibroma	2020
M20.206	Šuo	patinas	7 m.	mišrūnas	Mėginys iš poodinio darinio klubų srityje	Trūkusi pilomatrikoma (gėrybinis odos epitelinis navikas) ir keratino žvynelių sąlygotas granulomos formavimasis	2020
M20.207	Šuo	patelė	12 m	mišrūnė	Mėginys iš darinio pieno liaukoje	Šeivinių ląstelių karcinoma	2020
M20.245	Šuo	patinas	6 m.	vokiečių aviganis	Mėginys iš blužnies	Difuzinė limfoblastinė limfoma	2020
M20.246	X	patelė	1 m.	Žiurkė	Mėginys iš pieno liaukos	Fibroadenoma	2020
M20.261	Šuo	patinas	6 m.	Stafordšyro terjeras	Mėginys iš darinio odoje (dauginiai)	Gilusis dermatitas, epidermio nekrozė, degeneracija. Limfos stazė.	2020
M20.316	X	patelė	5m.	Jūrų kiaulytė	Dariniai limfinių mazgų vietoje.	Hiperkeratozė ir dermos edema	2020
M20.317	Šuo	patinas	13 m.	Stafordšyro terjeras	Mėginys iš darinio pilvo sienoje	Chondrosarkoma	2020
M20.318	Katė	patelė	3 m.	mišrūnė	Mėginys iš darinio kaklo odoje, kairėje pusėje	Mastocitoma. Reikalinga chirurginių kraštų revizija.	2020
M20.331	Šuo	patelė	4 m.	mišrūnas	Mėginys iš darinio juosmens srityje, dešinėje pusėje	Odos plokščialąstelinė karcinoma	2020
M20.332	Šuo	patelė	5 m.	Jorkšyro terjeras	M20.332 Mėginys iš darinio kairėje sėdmenų pusėje M20.333 Mėginys iš darinio sėdmenų pusėje, kuris buvo pašalintas, dabar siunčiami revizuoti kraštai.	M20.332 – dermos edema, uždegimas ir mastocitų pagausėjimas (gali būti besiformuojantis naujas mastocitomos židinys, bet gali būti ir buvęs kažkoks vietinis sudirginimas) M20.333 – granuliacinis audinys pjūvio vietoje ir mastocitų pagausėjimas dermoje (ne mastocitomos audiniai, bet reikėtų stebėti šią vietą).	2020
M20.334	Šuo	patinas	7 m.	Jorkšyro terjeras	Mėginys iš darinio lūpos krašto	Lūpos opa perėjime į gleivinės dalį.	2020
M20.335	Katė	patelė	15 m.	mišrūnė	Mėginys iš darinio netoli dešinės mentės	Fibrosarkoma	2020
M20.336	Šuo	patinas	9 m.	foksterjeras	Mėginys iš darinio sėklidėje	Leidigo ląstelių navikas (gerybinis)	2020
M20.337	Šuo	patelė	3 m	Berno zenenhundas	Mėginys iš darinio dešiniame šone po oda šonkaulių srityje	Odos giliojo sluoksnio, poodžio ir dalies raumenų stiprus lėtinis uždegimas su intensyvia granuliacinio audinio formacija.	2020
M20.338	Šuo	patelė	4 m.	prancūzų buldogas	Mėginys iš darinio ant galinės kairės kojos, šlaunies sr.	I laipsnio mastocitoma	2020
M20.339	Šuo	patelė	6 m.	vokiečių aviganis	Mėginys iš darinio pieno liaukoje	Mioepitelioma su kremzlės formavimusi (gerybinis navikas)	2020
M20.340	Šuo	patelė	10 m	springerspanielis	Odos mėginys iš pakitusios odos ant galinės kojos IV pirštakaulio (pakitęs visas pirštas)	Plokščialąstelinė ragėjanti karcinoma	2020
M20.341	Katinas	patinas	14 m.	mišrūnas	Mėginiai iš odos (tamsūs darinukai)	Plaukų folikulų nevusai (apgamas arba hamartoma)	2020
M20.342	Šuo	patelė	11 m.	mišrūnė	Mėginys iš raumenų (koja stipriai sustorėjusi, oda su hemoragijomis). Citologinė diagnozė – liposarkoma	Nekrozavusi infiltracinė lipoma	2020
M20.343	Šuo	patelė	3 m.	mišrūnė	Mėginys iš darinio dantenose apatiniame žandikaulyje, kandžio srityje	Hiperplastiškas granuliacinis audinys	2020
M20.344	Šuo	patelė	6 m.	garbanotasis bišonas	Mėginys iš pakitusios odos (formuojasi dauginiai mazgeliai, pratrūksta; citologinis tyrimas – neutrofilai ir makrofagai)	Gilusis dermatitas su alerginiu komponentu (histologinis vaizdas nėra tipiškas juveniliniam celiulitui)	2020
M20.345	X	patelė	4 m.	Arklys	Mėginiai iš kaklo ir dešinės galinės kojos odos	Nestiprus mišrialąstelinis perivaskulitas smulkiųjų kraujagyslių. Esant automuniams susirgimams, pažeidimai turėtų būti ir stambesnių kraujagyslių (uždegimas ir fibrinoidinė nekrozė). Pakitimai gali būti netipiški dėl naudoto gydymo gliukokortikoidais. Taip pat galimas vaistų sukeltas perivaskulitas.	2020
M20.346	Šuo	patinas	7 m	prancūzų buldogas	Mėginys iš darinio skydliaukėje	Angiosarkoma.	2020
M20.226	Šuo	patinas	11 m.	škotų aukštikalnių terjeras	Mėginys iš darinio dantenose	Dantenų plazmocitoma. Stebėti dėl recidyvo.	2020
M20.227	Šuo	patelė	5 m.	mišrūnė	Mėginys iš darinio anuse	Mucininė karcinoma	2020
M20.228	Šuo	X	5m	vokiečių aviganis	Mėginys iš pakitusios odos krūtinės srityje	Histologinis vaizdas atitinka židininio alerginio dermatito vaizdą.	2020
M20.229	Šuo	X	4 m.	labradoras	Mėginys iš darinio apatiniame voke	Meibomian liaukos epitelioma (gerybinio naviko, virstančio piktybiniu, tarpinė stadija)	2020
M20.230	Katė	patelė	9m.	mišrūnė	Mėginys iš darinio tarp menčių	Vakcinos vietos sarkoma. Stebėti dėl recidyvo.	2020
M20.231	Katė	patelė	9 m.	rusų mėlynoji	Mėginys iš darinio keteros srityje	Intensyviai vešantis uždegiminis granuliacinis audinys.	2020
M20.232	Katė	patinas	2 m.	mišrūnas	Mėginys iš darinio dantenose	Fibrozinis audinys su uždegimu	2020
M20.233	Šuo	patelė	3 m	vokiečių aviganis	Kaulų čiulpai	Anemija, galima įtarti IMHA, ryškų megakariocitų sumažėjimą (o kartu ir trombocitų kiekio sumažėjimą kraujyje) galima sieti su parvovirusu (serologinis tyrimas).	2020
M20.234	Šuo	patinas	10 m.	mišrūnas	Mėginys iš darinio dantenose	Melanoma	2020
M20.235	Katė	patelė	12 m.	mišrūnė	Mėginys iš cistiškai pakitusios pieno liaukos.	Dishormoninė būklė (dėl rujai slopinti skirtų preparatų)	2020
M20.236	Šuo	patinas	8 m	haskis	Mėginys iš darinio ant kairio riešo	Hemangiopericitoma. Vietiškai agresyvi (žemo agresyvumo) sarkoma. Stebėti dėl recidyvo. 8.	2020
M20.238	Šuo	patinas	2 m.	prancūzų buldogas	Mėginys iš darinio po apatine lūpa	Neregresuojanti histiocitoma	2020
M20.239	Šuo	patelė	11 m	anglų kokerspanielis	Mėginys iš perpildytos tulžies pūslės	Tulžies pūslės cistinė hiperplazija, mukocelė, sienelės pertempimas	2020
M20.240	Šuo	patinas	11 m	labradoras	Nosies veidrodėlis	Gerai diferencijuota plokščialąstelinė karcinoma	2020
M20.241	Katė	patelė	10 m.	škotų nulėpausė	Darinys ant ausies kaušelio	Odos liaukų cistos su sekretu. Kokių liaukų – riebalinių, ar sieros, pasakyti neįmanoma, nes epitelinės ląstelės apimtos stiprios atrofijos.	2020
M20.242	Katė	patelė	5m. juodai vėžlinės sp.	Meino meškėnas	Odos mėginys nuo viršutinės lūpos	Alerginis uždegimas. Bandyti naudoti ciklosporinus	2020
M20.243	Šuo	patelė	2 m.	prancūzų buldogas	Mėginys iš odos darinio paslėpsnyje	Trūkusi keratininė cista ir uždegimas.	2020
M20.244	Šuo	patelė	10 m.	mišrūnė	Mėginys iš darinio pieno liaukoje	Anaplastinė mišri adenokarcinoma. Pieno liaukos hiperplazija ir displazija (ruja gal ?)	2020
M20.247	Šuo	patelė	X	Parsono Raselo terjeras	Mėginys iš darinio odoje	Keratininė cista.	2020
M20.248	Šuo	patelė	5 m.	Pekino šunelis	Mėginys iš darinio pieno liaukoje	Kompleksinė intralatakinė karcinoma su kaulinio audinio formavimusi (mišri karcinoma).	2020
M20.249	Šuo	patelė	X	vokiečių aviganis	Mėginys iš darinio odoje ties juosmeniu	Gerai diferencijuota plokščialąstelinė ragėjanti odos karcinoma	2020
M20.250	Šuo	X	11 m.	Sibiro haskis	Darinys odoje nuo kojos	Hemangiopericitoma (žemo piktybiškumo sarkoma, stebėti gyvūną dėl recidyvo).	2020
M20.251	Šuo	patinas	7 m.	mišrūnas	Mėginys iš darinio ant galinės dešinės kojos piršto	Riebalinių liaukų duktalinė adenoma ir uždegimas.	2020
M20.252	Šuo	patinas	10 m.	mišrūnas	Mėginys iš darinio dantenose	Akantomatozinis epulis	2020
M20.253	Šuo	patelė	4 m.	mišrūnė	Mėginys iš darinio po oda, ties paskutiniu šonkauliu, dešinėje kūno pusėje	Panikulitas su randėjimu. Dalis mezenchiminių ląstelių, turinčių ryškius atipijos požymius galėjo būti sarkomos pradžia.	2020
M20.254	Šuo	patinas	8 m	vokiečių aviganio mišrūnas	Mėginys iš darinio ant kojos	Minkštųjų audinių trauma.	2020
M20.255	Šuo	patinas	8 m.	auksaspalvis retriveris	Mėginys iš darinio uodegos dorsalinėje dalyje	Hepatoidinių liaukų adenoma	2020
M20.256	Šuo	patelė	12 m.	prancūzų buldogas	Darinys pieno liaukoje	Mišri intralatakinė papilinė adenokarcinoma	2020
M20.257	Šuo	patinas	14 m.	taksas	1. mėginys iš blužnies 2. mėginys iš tuščiosios žarnos	1. difuzinė B ląstelių limfoma blužnyje 2. tuščiosios žarnos gleivinės ir raumeninio sluoksnio alerginis uždegimas, lygiųjų raumenų hiperplazija.	2020
M20.258	Šuo	patelė	10m.	Rodezijos ričbekas	Mėginys iš darinio nuo lūpos ir mėginys iš darinio ant uodegos	Neidentifikuotos kilmės cistinis darinys Melanoma	2020
M20.259	Šuo	patelė	6 m	dobermanas	Mėginys iš darinio pieno laukoje	Mišri intralatakinė adenokarcinoma	2020
M20.260	Šuo	patelė	1 m.	toyterjeras	Mėginys iš odos	Gilusis dermatitas, židininis	2020
M20.263	Šuo	patinas	5 m.	bulterjeras	Mėginys iš pakitusios odos	Gilusis dermatitas	2020
M20.264	Šuo	patelė	8 m.	šarpėjus	Mėginys iš pakitusios odos alkūnės-riešo srityje.	Išplitusi mastocitoma.	2020
M20.265	Katinas	patinas	6 m.	Meino meškėnas	Mėginiai iš pakitusios odos	Odos mastocitozė	2020
M20.266	Šuo	patelė	6 m.	amerikiečių akita	Mėginiai iš jejunum	Alerginis uždegimas	2020
M20.269	Šuo	patelė	9m	vokiečių aviganis	Darinys šalia makšties Darinys ant kojos	Makšties sienelės leijomioma Hemangioma su uždegimu (galimai traumuota)	2020
M20.270	Šuo	patinas	X	pinčeris	Mėginys iš darinio odoje	Keratininė cista	2020
M20.271	Šuo	patelė	11 m.	vokiečių aviganis	Mėginys iš darinio pieno liaukoje	Komedokarcinoma.	2020
M20.272	Šuo	patinas	10 m.	spanielis	Darinys ant kojos	Riebalinės liaukos hiperplazija ir aplinkinių audinių uždegimas	2020
M20.273	Šuo	patelė	10 m	mišrūnė	Mėginys iš pieno liaukos	Šeivinių ląstelių karcinoma	2020
M20.274	Šuo	patelė	5 m.	prancūzų buldogas	Mėginys iš skrandžio gleivinės	Nestiprus lėtinis uždegimas.	2020
M20.275	Šuo	patinas	12 m.	mišrūnas	Mėginys iš darinio kairėje nosies pusėje	Nosies gleivinės seromukozinių liaukų intralatakinė adenoma. Stebėti gyvūną dėl recidyvo.	2020
M20.276	Šuo	patinas	2 m.	toypudelis	Mėginys iš skrandžio gleivinės	Skrandžio gleivinės ir liaukų atrofija.	2020
M20.277	Šuo	patinas	2 m.	prancūzų buldogas	Odos mėginys iš pakitusios ausies landos odos	Lėtinis proliferacinis uždegimas su alerginiu komponentu.	2020
M20.278	Katė	patinas	2 m	Abisinijos	Mėginys iš sustorėjusios plonosios žarnos	Plonosios žarnos lygiųjų raumenų hipertrofija.	2020
M20.279	Šuo	patinas	12 m.	Jorkšyro terjeras	Mėginys iš darinio dantenose	Fibrozuojantis epulis su uždegimu	2020
M20.280	Šuo	patinas	3 m.	Pomeranijos špicas	Mėginys iš darinio dantenose	Uždegiminis granuliacinis audinys	2020
M20.281	Šuo	patelė	7 m.	nykštukinis pudelis	Mėginys iš darinio virš kairės akies	Makrofaginė granuloma (galėjo būti sukelta įsisiurbusios erkės).	2020
M20.282	Šuo	patelė	8 m.	Jorkšyro terjeras	Mėginys iš darinio nosies ertmėje	Uodžiamojo nervo neuroblastoma	2020
M20.282	Šuo	patelė	8 m.	Jorkšyro terjeras	Mėginys iš darinio nosies ertmėje	Uodžiamojo nervo neuroblastoma	2020
M20.283	Šuo	patelė	11 m.	Džeko Raselo terjeras	Darinys iš pieno liaukos (dauginiai)	Intralatakinė pieno liaukos hiperplazija	2020
M20.284	Šuo	patinas	11m.	mišrūnas	Iš blužnies ir darinio žarnų pasaite	M20.284 hemangiosarkoma žarnų pasaite M20.285 hemangiosarkoma blužnyje. Hematoma. Ekstramedulinė hemopoezė. Limfoidinio audinio atrofija.	2020
M20.286	Šuo	patinas	13 m.	auksaspalvis retriveris	Pirštakaulis (lizuotas kaulas)	Plokščialąstelinė ragėjanti nago guolio karcinoma. Pirštakaulio lizė.	2020
M20.287	Šuo	patinas	13 m.	anglų kokerspanielis	Mėginiai iš blužnies, tulžies pūslės, kepenų	Blužnies hematoma. Kepenų lėtinis aktyvus uždegimas su fibroze ir tulžies latakų hiperplazija. Nežymi tulžies pūslės gleivinės hiperplazija ir stipri sienelės hiperemija.	2020
M20.288	Šuo	patelė	5 m.	Jorkšyro terjeras	Mėginys iš darinio odoje	Trichoblastoma, meduzoidinis tipas (seniau klasifikuota kaip bazinių ląstelių navikas).	2020
M20.289	Katinas	patinas	12 m	mišrūnas	Mėginys iš inksto	Membraninis glomerulonefritas.	2020
M20.290	X	X	X	............	Mėginys iš šlapimo pūslės sienelės	Šlapimo pūslės sienelės nekrozė	2020
M20.291	Katė	patelė	14 m	sfinksas	Mėginys iš plaučių	Intersticinė pneumonija. Emfizema	2020
M20.292	Šuo	patelė	9 m	vokiečių aviganis	Mėginys iš darinio pieno liaukoje	Tubulinės adenokarcinomos kompleksas	2020
M20.294	Katė	patinas	3m.	Meino meškėnas	Mėginys iš darinio dantenose	Uždegiminis granuliacinis audinys.	2020
M20.295	Šuo	patinas	10 m.	mišrūnas	Mėginys iš darinio ant galinės kairės kojos šlaunies srityje	Fibroma, kieta (gerybinis jungiamojo audinio navikas).	2020
M20.296	Šuo	patelė	8 m.	vakarų Škotijos aukštikalnių baltasis terjeras	Mėginys iš darinio kaklo srityje po oda	Granuloma (ribotas uždegimo židinys buvusios tikėtina gilios (siekia skeleto raumenis) kiaurinės žaizdelės vietoje)	2020
M20.297	Šuo	patelė	7 mėn. 990000003539262	vokiečių aviganis	Mėginys iš darinio liežuvyje	Calcinosis circumscripta	2020
M20.298	Katė	patelė	12 m.	mišrūnė	Mėginys iš darinio pieno liaukoje	Gerai diferencijuota tubulinė karcinoma	2020
M20.299	Šuo	patinas	10 m.	amerikiečių kokerspanielis	Mėginys iš darinio blužnyje	Plazmocitoma	2020
M20.300	Katė	patelė	18 m.	mišrūnė	Mėginys iš pakitusio ausies kaušelio	Plokšialąstelinė ragėjanti karcinoma	2020
M20.301	Šuo	patelė	1 m. Tina	mopsas	Mėginys iš darinio kaklo srityje	Granuliacinis audinys su kalcinoze	2020
M20.302	Šuo	patinas	10 m.	Labradoro retriveris	Mėginys iš darinio ant uodegos	1.lipoma. 2. hepatoidinių liaukų adenoma	2020
M20.303	Šuo	patelė	6 m. 953010000204494	Maltos bišonas	Mėginys iš darinio pieno liaukoje	Mišri tubulinė karcinoma	2020
M20.304	Šuo	patelė	1 m.	zvergšnauceris	Mėginys iš darinio virš akies	Pigmentinė desmoplastinė tricholemoma	2020
M20.305	Katė	patelė	3 m	škotų nulėpausė	Spenelis su ragine atauga?	Keratininis ragas	2020
M20.306	Šuo	patinas	3 m.	Labradoro retriveris	Mėginys iš darinio kaklo srityje	Panikulitas	2020
M20.307	Šuo	patinas	5m.	mišrūnas	Mėginys iš darinio blužnyje	Mazginė blužnies baltosios pulpos hiperplazija, reaktyvūs pokyčiai	2020
M20.308	Katė	patinas	6m.	mišrūnas	Mėginys iš darinio skydliaukėje	Dauginė funkciškai aktyvi skydliaukės adenoma.	2020
M20.309	Šuo	patinas	11 m.	zvergšnauceris	Mėginys iš darinio dantenose	Limfosarkoma	2020
M20.310	Šuo	patinas	7 mėn.	pranzūzų buldogas	Mėginys iš darinio sprande, po oda	Calcinosis cirpumscripta	2020
M20.311	Šuo	patelė	9 m.	prancūzų buldogas	Mėginys iš darinio makštyje	Fibroma. Gerybinis jungiamojo audinio ląstelių – fibroblastų – kilmės navikas	2020
M20.312	Šuo	patinas	10 m.	šarpėjų veislės	Mėginys iš darinio odoje	Mastocitoma, I laipsnio. Reikalinga chirurginių kraštų revizija.	2020
M20.313	Šuo	patelė	5 m.	Jorkšyro terjeras	Mėginys iš darinio klubo srities odoje	I laipsnio mastocitoma. Reikalinga chirurginių kraštų revizija	2020
M20.314	Šuo	patelė	8 m.	auksaspalvis retriveris	Mėginys iš darinio odoje, krūtinės srityje.	I laipsnio mastocitoma. Reikalinga chirurginių kraštų revizija	2020
M20.315	Šuo	patinas	11 m	mišrūnas	Mėginys iš darinio odoje, šalia dešinės ausies	Gerai diferencijuota apokrininių prakaito liaukų adenokarcinoma	2020
M20.217	Šuo	patinas	13 m.	auksaspalvis retriveris	Mėginys iš pažandinio limfinio mazgo?	Panikulitas	2020
M20.218	Šuo	patinas	11 m.	pudelis	Mėginys iš darinio rectume	Polipas	2020
M20.219	Šuo	patinas	8 m.	bulmastifas	Mėginys iš darinio dantenose	Fibrozinis epulis su specifiniu imuniniu atsaku	2020
M20.220	Katė	patelė	5 m.	britų trumpaplaukė	Mėginys iš darinio dantenose	Uždegiminis granuliacinis audinys	2020
M20.224	Katė	patinas	10 mėn.	Bengalijos	Mėginys iš odos	Alerginis dermatitas	2020
M20.225	Katė	patinas	2 m	kornišrex	Mėginys iš odos	Trichomaliacija. Mastocitozė	2020
M20.103	Katinas	patinas	X	Abisinijos	Darinys nosies ertmėje	Nosies gleivinės specifinis imuninis atsakas	2020
M20.104	Katinas	patinas	X	Abisinijos	Darinys nosies ertmėje	Gleivinės taurinių ląstelių hiperplazija. Specifinis imuninis atsakas gleivinėje ir poūmis – lėtinis uždegimas.	2020
M20.105	Šuo	patelė	11 m.	volfšpicas	Darinys nosies ertmėje, inkstas	1. nosies gleivinės adenoidinė cistinė adenokarcinoma 2. inksto teratoma/hamartoma Neaišku dėl darinių pieno liauko srityje.	2020
M20.106	Šuo	patinas	9 m.	mišrūnas	Darinys nosies ertmėje	Nosies gleivinės ryškūs fibroziniai pakitimai (galimai buvęs stiprus uždegimas).	2020
M20.108	Šuo	patelė	9 m.	Berno zehnenhundas	Darinys odoje	Pilomatrikoma (gerybinis plauko folikulo navikas su matriksine diferenciacija).	2020
M20.109	Šuo	patelė	8 m.	mopsas	Darinys šlapimo pūslėje	Šlapimo pūslės gleivinės pereinamojo epitelio karcinoma su intensyvia invazija į raumeninį sluoksnį.	2020
M20.111	Katė	patelė	5 m.	trispalvė	Mėginys iš darinio po kairės ausies kaušeliu (žandikaulio sr.)	Bazinių ląstelių navikas su perėjimu į bazinių ląstelių karcinomą (ši karcinoma mažo agresyvumo, paprastai nemetastazuoja).	2020
M20.112	Šuo	patelė	5 m.	vipetas	Mėginys iš darinio odoje, kulno medialinėje srityje.	Epitelioidinė hemangioendotelioma.	2020
M20.113	Šuo	patelė	11 m	pinčeris	Mėginys iš darinio šlapimo pūslėje	Šlapimo pūslės pereinamojo epitelio papiloma su stromos edema ir specifiniu imuniniu atsaku.	2020
M20.114	Šuo	patinas	7 m	Labradoro retriveris	Mėginys iš darinio galvos odoje, tarp ausų	Bazinių ląstelių navikas su riebaline diferenciacija.	2020
M20.115	Šuo	patelė	6 m.	Labradoro retriveris	Mėginys iš šlapimo pūslės sienos	Lėtinis aktyvus (paūmėjęs) intersticinis cistitas ir raumeninio sluoksnio židininė nekrozė ir degeneracija.	2020
M20.116	Šuo	patelė	3 m.	Stafordšyro terjeras	Odos mėginiai (5)	Epidermio atrofija, komedonai, dermos edema. Tikėtinas endokrininis susirgimas (hipotiroidizmas)	2020
M20.117	Šuo	patinas	13 m.	ši-tzu	Mėginys iš darinio odoje, kaklo srityje	Neurofibroma	2020
M20.118	Šuo	patelė	9 m.	Jorkšyro terjeras	Taukinės darinys.	Blužnies audinio implantacija taukinėje (splenozė).	2020
M20.119	Šuo	patelė	9 m.	Jorkšyro terjeras	Mėginys iš blužnies	Blužnies hemoragija, nežymus uždegimas, ekstramedulinė hemopoezė. Kadangi rastas blužnies implantacijos židinys taukinėje, tikėtina, buvęs nedidelis blužnies plyšimas.	2020
M20.120	Šuo	patelė	9 m.	Jorkšyro terjeras	Darinys odoje , kaudaliau kairės mentės	Prakaito liaukų cistos ir nestiprus dermos uždegimas.	2020
M20.121	Šuo	patelė	9 m.	Jorkšyro terjeras	Mėginys iš kepenų	Didelio laipsnio hidropinė kepenų degeneracija su nekrozės židinukais ir uždegimu.	2020
M20.122	Šuo	patinas	11 m.	Labradoras	Mėginys iš darinio odoje ties dešine pažastimi	Prakaito liaukų cistos ir nestiprus besibaigiantis panikulitas.	2020
M20.123	Šuo	patinas	12 m.	mišrūnas	Mėginys iš skrandžio	Visos skrandžio sienelės uždegimas.	2020
M20.124	Katė	patelė	1 m. Čiurka	sfinksas	Odos mėginiai	Mastocitozė ir hiperkeratozė	2020
M20.126	Katė	patelė	8 mėn.	mišrūnė	Išdidėję pieno liaukos	Pieno liaukos stromos hiperplazija. Dishormoninė būklė, reikalinga sterilizacija.	2020
M20.127	Šuo	patelė	5 m.	škotų seteris	Mėginys iš darinio pieno liaukos srityje	Dermos edema. Iš esamo riebalinių liaukų ir bazinių ląstelių darinio fragmento galima įtarti odos riebalinės liaukos adenomą.	2020
M20.130	Katė	patelė	12 m.	veislė	Gimdos, kiaušidės mėginiai	1. kiaušidė be žymesnių pokyčių 2. gimdos cistinė hiperplazija ir specifinis imuninis atsakas.	2020
M20.131	Šuo	patelė	5 m.	bokseris	Mėginys iš darinio odoje, kaudalinėje šlaunies dalyje	I laipsnio mastocitoma. Stebėti dėl recidyvo.	2020
M20.132	Šuo	patinas	9 m.	špicas	Pakitusi blužnis	Blužnies kapsulės ir trabekulių hemosiderotiniai pakitimai, ekstramedulinė hemopoezė, nestipraus uždegimo požymiai.	2020
M20.133	Šuo	patelė	12 m.	kokerspanielis	Mėginys iš lūpos	Dalinai diferencijuota plokščialąstelinė karcinoma	2020
M20.134	Šuo	patinas	9 m.	šelti	Darinys po oda pilvo sienoje	Histologinis HE preparato vaizdas labiausia atitinka liposarkomos vaizdą.	2020
M20.135	Šuo	patinas	11 m.	Labradoro retriveris	Mėginys iš darinio blužnyje	Blužnies hematoma su uždegimu. Reaktyvūs limfoidinio audinio pakitimai. Ekstramedulinė hemopoezė.	2020
M20.137	Šuo	patinas	10 m.	Jorkšyro terjeras	Mėginys iš pažandinio limfinio mazgo	Granulominis uždegimas.	2020
M20.138	Šuo	patinas	12 m. trispalvis.	mišrūnas	Mėginys iš darinio minkštąjame gomuryje.	Melanoma	2020
M20.139	Šuo	patelė	9 m	zvergšnauceris	Pakitęs inkstas	Labai stiprus ūmus intersticinis tubulonefritas, pielonefritas.	2020
M20.140	Šuo	patinas	12 m	Jorkšyro terjeras	Darinys snukio ertmėje	Adenomatoidinė plokšialąstelinė karcinoma	2020
M20.141	Šuo	patelė	X	mišrūnas	Mėginys iš darinio dantenose	Osteoma.	2020
M20.142	Šuo	patelė	X	šiurkščiaplaukis foksterjeras	Mėginys iš darinio dantenose	Subrendęs granuliacinis audinys (fibrozinis) su specifiniu imuniniu atsaku ir alergine reakcija	2020
M20.143	Katė	patelė	15 m.	mišrūnė	Mėginys iš mezenterinio limfinio mazgo	Poūmis aktyvus makrofaginis eozinofilinis neutrofilinis limfinio mazgo uždegimas. Tikslingas toksoplazmozės tyrimas.	2020
M20.144	Katė	patinas	8 mėn	Amerikos riestaausė.	Išopėjusi oda prie akių, simetriškai	Dermatitas. Egzemos požymiai.	2020
M20.145	Katė	patinas	2 m.	Siamo	Mėginys iš darinio blužnyje	Blužnies hematoma su uždegimu. Hemosiderotiniai kūneliai. Sinusų histiocitų hiperplazija. Tikslinga gyvūną ištirti toksoplazmozės atžvilgiu.	2020
M20.146	Šuo	patelė	15 m	mišrūnė	Darinys ant liežuvio	Hemangioma.	2020
M20.147	Katė	patelė	5 m	mišrūnė	Darinys pieno liaukoje	Židininė pieno liaukos stromos hiperplazija ir sekrecinių latakų epitelio intralatakinė hiperplazija	2020
M20.148	Šuo	patelė	6 mėn	Jorkšyro terjeras	Darinys odoje, dešinio šono sr,	Regresuoti pradedanti histiocitoma	2020
M20.150	Šuo	patinas	4 m.	ši-tzu	Mėginys iš darinio odoje, kaklo srityje	Giliųjų dermos sluoksnių infekcija, pūlingas uždegimas	2020
M20.151	X	X	X			Panikulitas su alerginiu komponentu	2020
M20.152	Šuo	patelė	4m.	vidurinės Azijos aviganis	Mėginys iš jejunum ir colon.	Limfocitinis plazmocitinis , eozinofilinis uždegimas	2020
M20.153	Katė	patelė	12 m.	mišrūnė	Mėginys iš darinių vidurinėje ausyje (kairėje)	Uždegiminis polipas, antriniai sieros liaukų pakitimai (displazija ir cistos)	2020
M20.154	Šuo	patelė	10 m	vakarų Škotijos aukštikalnių baltasis terjeras	Mėginys iš darinio minkštajame gomuryje ir dantenose	Blogai diferencijuota snukio ertmės plokščialąstelinė ragėjanti karcinoma	2020
M20.155	Šuo	patelė	8m.	Labradoro retriveris	Darinys odoje, krūtinės srityje	I laipsnio mastocitoma	2020
M20.156	Katė	patelė	10 m	rusų mėlynoji	Mėginys iš tulžies pūslės gleivinės	Tulžies pūslės sienelės edema ir hiperemija (antrinė, gali būti sąlygota kasos, kepenų patologijos)	2020
M20.157	Šuo	patelė	5 m.	mišrūnė	Mėginys iš darinio lūpos – nosies srityje	Granuloma (makrofaginė)	2020
M20.158	Šuo	patelė	7 m	mišrūnė	Mėginys iš tulžies pūslės gleivinės	Tulžies pūslės sienelės nestiprus uždegimas, gleivinės hiperplazija.	2020
M20.159	X	patinas	2 m	Šeškas	Mėginys iš inksto	Lėtinis aktyvus intersticinis nefritas, kanalėlių nekrozė. Angiopatija.	2020
M20.160	Šuo	patelė	9 m.	Jorkšyro terjeras	Darinys snukio ertmėje	Osifikuojantis epulis	2020
M20.161	Šuo	patinas	5m.	Jorkšyro terjeras	Mėginys iš šlapimo pūslės	Gleivinės hiperplazija ir intersticinis cistitas	2020
M20.162	Šuo	patelė	9 m.	drathaaras	Mėginys iš darinio ant akies voko	Bazinių ląstelių navikas su riebaline ir ragėjančia diferenciacija (gerybinis navikas). Uždegimas.	2020
M20.163	Šuo	patinas	8 mėn.	mišrūnas	Mėginys iš darinio odoje	Piogranulominis uždegimas, panikulitas	2020
M20.164	Šuo	patelė	6 m.	vakarų Škotijos baltasis terjeras	Mėginys iš darinio pieno liaukoje	Stromos hiperplazija ir sekrecinių latakų epitelio hiperplazija. Šie pakitimai sąlygojami kiaušidžių hormonų.	2020
M20.165	Katinas	patinas	11 m.	mišrūnas	Mėginys iš ryklės gleivinės.	Alerginis snukio, ryklės gleivinės uždegimas	2020
M20.166	Katė	patelė	3 m.	mišrūnė	Mėginys iš darinio po liežuviu	Histologinis vaizdas atitinka vidutiniškai diferencijuotos plokščialąstelinės karcinomos vaizdą.	2020
M20.167	Šuo	patelė	6 m.	ši-tsu	Mėginys iš darinio pieno liaukoje	Intralatakinė karcinoma.	2020
M20.168	Šuo	patinas	12 m.	Jorkšyro terjeras	Darinys odoje, pieno liaukos srityje	Trichoepitelioma (gerybinis plauko folikulo navikas)	2020
M20.169	Katė	patelė	5 m.	mišrūnė	Šlapimo pūslės sienelės mėginys	Gleivinės savosios plokštelės uždegimas ir edema.	2020
M20.170	Šuo	patelė	10 m.	Jorkšyro terjeras	Darinys pieno liaukoje	Adenokarcinomos kompleksas	2020
M20.171	Šuo	patelė	11 m.	mišrūnė	Mėginys iš darinio pieno liaukoje	Kompleksinė gerai diferencijuota tubulinė adenokarcinoma su kauliniu audiniu	2020
M20.172	Katė	patelė	13 m.	mišrūnė	Mėginys iš darinio ant šono ties mente	Vakcinos (injekcijos) vietos sarkoma	2020
M20.173	Šuo	patinas	X	Karaliaus Karolio spanielis	Mėginys iš darinio varpos srityje	Alerginis dermatitas	2020
M20.174	Katė	X	X	mišrūnė.	Mėginys iš darinio odoje virš dešinės mentės	Vakcinos, injekcijos vietos sarkoma. Stebėti gyvūną dėl recidyvo.	2020
M20.175	Šuo	patinas	6 m.	anglų kokerspanielis	Mėginys iš darinio ant viršutinės lūpos	Mastocitoma I laipsnio, stebėti gyvūną dėl recidyvo.	2020
M20.177	Katė	patelė	5 m.	mišrūnė	Odos mėginiai (2)	Alerginis dermatitas	2020
M20.178	Šuo	patelė	9 m.	rytų Europos aviganis	Mėginys iš darinio alkūnės srityje	Plauko folikulo piltuvėlio keratoakantoma (gėrybinis navikas).	2020
M20.179	Šuo	patinas	10 m.	biglis	Mėginys iš darinio alkūnės srityje	II laipsnio mastocitoma, auganti iš I laipsnio mastocitomos	2020
M20.180	Katinas	patinas	1 m.	Meino meškėnas	Mėginys iš darinio dantenose	Kačių ondontogeninis indukcinis navikas (gerybinis, burnos epitelio navikas)	2020
M20.181	Šuo	patinas	8 m.	mišrūnas	Mėginys iš darinio dantenose	Granuliacinis audinys su specifiniu imuniniu atsaku.	2020
M20.182	Šuo	patelė	7 m	mišrūnas	Mėginys iš tiesiosios žarnos	Poūmis uždegimas.	2020
M20.183	Katė	patelė	14 m.	mišrūnė	Mėginys iš darinio ausyje	Blogai diferencijuota plokščialąstelinė ragaėjanti karcinoma	2020
M20.184	Šuo	patinas	9 m	tojterjeras	Galinės dešinės kojos pirmojo piršto audiniai	Histologinis vaizdas atitinka folikulų displazijos vaizdą.	2020
M20.185	Šuo	patinas	9 m	vokiečių aviganis	Galinės dešinės kojos pirmojo piršto audiniai	Plokščialąstelinė ragėjanti karcinoma	2020
M20.187	Šuo	patinas	11 m.	mišrūnas	Mėginys iš darinio dantenose	Osifikuojantis epulis	2020
M20.188	Šuo	patinas	12 m.	foksterjeras	Mėginys iš darinio dantenose	Osifikuojantis epulis	2020
M20.189	Šuo	patelė	12 m.	mišrūnė	Mėginys iš darinio prie vulvos	I laipsnio mastocitoma.	2020
M20.190	Šuo	patinas	11 m.	mišrūnas	Mėginys iš darinio dešinės priekinės kojos dilbio sr.	Trauminiai pakitimai	2020
M20.191	Katinas	patinas	10 m.	britų trumpaplaukis	Mėginys iš darinio ant dešinės galinės kojos, padikaulio srityje	Gerai diferencijuota chondrosarkoma	2020
M20.192	Šuo	patinas	10 m.	auksaspalvis retriveris	Mėginys iš darinio ant lūpos	Apvaliųjų ląstelių sarkoma	2020
M20.193	Šuo	patinas	9 m.	mišrūnas	Odos mėginys iš ausies	Alerginis dermatitas	2020
M20.194	Katė	patelė	4 m.	mišrūnė	Mėginys iš darinio pažasties srityje. Anksčiau šalintas pieno liaukos navikas	Solidinė adenokarcinoma	2020
M20.195	Šuo	patinas	5 m.	mišrūnas	Mėginys iš darinio šlapimo pūslės sienelėje	Uždegiminis šlapimo pūslės sienelės polipas	2020
M20.196	Šuo	patelė	9 m.	Sibiro haskis	Mėginys iš darinio po uodega.	Hepatoidinės liaukos uždegimas ir karcinoma	2020
M20.197	Šuo	patelė	9 m.	Sibiro haskis	mėginiai iš darinio anuso srityje	Analinio maišelio apokrininės prakaito liaukos adenokarcinoma	2020
M20.199	Šuo	patelė	14 m.	Jorkšyro terjeras	Mėginys iš darinio ant liežuvio	Uždegiminė granuloma	2020
M20.200	Šuo	patelė	8 m	bokseris	Mėginys iš darinio dantenose	Fibrozinis epulis	2020
M20.201	Šuo	patinas	X	Labradoro retriveris	Mėginys iš darinio ant kairės galinės kojos srityje.	Fibroma	2020
M20.202	Šuo	patelė	9 m.	foksterjeras	Mėginys iš darinio žando srityje	Odos riebalinės liaukos adenoma	2020
M20.203	Katė	patelė	15 m.	mišrūnė	Mėginys iš darinio pilvo srityje	Adenokarcinoma. Tikėtina, pieno liaukos (nėra normalaus audinio kad būtų galima identifikuoti iš kur navikas kilęs)	2020
M20.204	Katė	patelė	2 m.	mišrūnė	Mėginys iš taukinės	Produkcinis lėtinis makrofaginis uždegimas. Pagal intarpus citoplazmoje makrofagų galima įtarti histoplazmų infekciją. Ištirti gyvūną toksoplazmozės, FIP atžvilgiu.	2020
M20.210	Šuo	patelė	5m.	mišrūnė	Mėginys iš darinio ant kairės galinės kojos, šlaunies srityje.	Hemangiopericitoma	2020
M20.213	Katinas	patinas	6 m	juodos sp.	Mėginys iš darinio po liežuviu	Proliferacinis uždegiminis audinys	2020
M20.069	Katė	patelė	16 m	mišrūnė	Mėginys iš darinio ant šono netoli šlaunies	Apokrininių liaukų karcinoma	2020
M20.070	Katinas	X	15 m	mišrūnas	Mėginys iš darinio ant ausies	Hemangiopericitoma (kraujagyslinio dangalo ląstelių -pericitų – kilmės navikas, žemo piktybiškumo sarkoma, katėms labai retai pasitaikanti). Stebėti dėl recidyvo.	2020
M20.071	Šuo	patelė	1 m	taksas	Mėginys iš darinio pieno liaukos srityje	Kompleksinė adenoma su karcinomos židiniu.	2020
M20.072	Katinas	patinas	15 m	mišrūnas	Mėginys iš darinio ant ausies	Nediferencijuota (didesnio agresyvumo) plokščialąstelinė karcinoma	2020
M20.073	Šuo	patinas	4 m	juodasis rusų terjeras	Mėginys iš kapšelio odos	Neurofibroma (gerybinis periferinių nervų dangalų ląstelių navikas).	2020
M20.074	Šuo	X	X	mišrūnas	Mėginys iš darinio dantenose	Osifikuojantis epulis.	2020
M20.075	Šuo	patelė	5 m	Jorkšyro terjeras	Odos mėginys (išplonėjusi, hiperpigmentuota oda)	Pakitimai būdingi Kušingo sindromui, taip pat galima įtarti alopeciją X.	2020
M20.076	Šuo	patelė	12 m	Labradoro retriveris	Mėginys iš blužnies	Blužnies hematoma.	2020
M20.077	Šuo	patelė	2 m	mišrūnė	Darinys snukio ertmėje	Fibrosarkoma.	2020
M20.079	Šuo	X	8m.	toyterjeras	Mėginys iš darinuko kaktos odoje.	Melanoma.	2020
M20.080	Šuo	patinas	5m	Jorkšyro terjeras	Biopsinė medžiaga iš skrandžio gleivinės	Skrandžio gleivinės hiperemija, neryški fibrozė.	2020
M20.081	Šuo	patelė	8 m	dobermanas	Mėginys iš darinuko krūtinės odoje	Infiltracinė lipoma.	2020
M20.082	Katė	patelė	14 m	rusų mėlynoji	Mėginys iš darinio pieno liaukoje (dauginiai)	Epitelinė cistinė intralatakinė hiperplazija su displazijos požymiais.	2020
M20.083	Šuo	patinas	10 m	zvergšnauceris	Mėginys iš pažandinio limfinio mazgo (išdidėję visi limfiniai mazgai).	Labai ryškus suspaudimo artefaktas, negalima įvertinti limfinio mazgo struktūros. Histologinis vaizdas atitinka limfoblastinės limfomos vaizdą.	2020
M20.084	Šuo	patelė	7 m.	toyterjeras	Mėginys iš gaubtinės žarnos	Židininė lygiųjų raumenų hiperplazija	2020
M20.085	Katė	patelė	4m.	mišrūnė	Mėginys iš darinuko odoje (dauginiai, kaklo, keteros srityje)	Eozinofilinė granuloma. Gyvūną dar reikėtų ištirti dėl ektoparazitų.	2020
M20.086	Katė	patinas	8 m	britų trumpaplaukė	Darinys žando gleivinėje	Uždegiminis granuliacinis audinys	2020
M20.087	Katė	patelė	12 m 4 mėn.	britų trumpaplaukė	Mėginys iš darinio prie akies	Melanoma	2020
M20.088	Šuo	patinas	12m.	mišrūnas	Mėginys iš darinio dantenose	Granuliacinis audinys su stipriu uždegimu, tikėta prasidenti sarkoma.	2020
M20.089	Šuo	patelė	10 m.	mišrūnė	Mėginys iš darinio dantenose	Subrendęs granuliacinis audinys su specifiniu imuniniu atsaku	2020
M20.090	Šuo	patinas	12 m	Jorkšyro terjeras	Mėginys iš darinio tarpuakyje	Apokrininių prakaito liaukų cistadenoma.	2020
M20.091	Šuo	patelė	10 m.	zvergpinčeris	Mėginys iš darinio pieno liaukoje	Tubulinė intralatakinė adenokarcinoma	2020
M20.092	Šuo	patinas	8 m	mišrūnas	Mėginys iš riebalinio audinio prie blužnies.	Pilvo ertmės riebalinio audinio hiperemija.	2020
M20.093	Šuo	patinas	10 m.	vokiečių aviganis	Mėginys iš šlapimo pūslės sienelės	Interstinis cistitas, hemoragijos raumeniniame sluoksnyje, daugiažidininė raumeninio sluoksnio mikronekrozė.	2020
M20.094	Katė	X	9 m	patelė	Mėginys iš darinio trachėjos šone	funkcionuojanti skydliaukės adenoma. Funkcionuojantis aplink esantis skydliaukės audinys.	2020
M20.095	Šuo	patelė	12 m	mišrūnas	Mėginys iš darinio riešo srityje, peraugusio sausgysles	Hemangiopericitoma. Tai mažo piktybiškumo sarkoma, kuri paprastai nemetastazuoja, tačiau linkusi recidyvuoti.	2020
M20.096	Šuo	patelė	9 m	pinčeris	Odos mėginiai (plintantys odos pažeidimai, su gana ryškia eksfoliacija, mazgelių susidarymu)	Odos pakitimai panašūs į Kušingo sindromui būdingus pakitimus, bet nėra visai tipiški.	2020
M20.097	Katė	patelė	9 m.	mišrūnė	Mėginys iš galvos smegenų okcipitalinės dalies	Meningioma su kalcinoze	2020
M20.098	Katinas	patinas	2 m	Meino meškėnas	Mėginys iš darinio apatiniame žandikaulyje, kairės pusės	Granuliacinis audinys su specifiniu imuniniu atsaku ir alerginiu komponentu.	2020
M20.099	Katė	patelė	14 m.	mišrūnė	Mėginys iš darinio pieno liaukoje.	Solidinė tubulinė adenokarcinoma	2020
M20.100	Šuo	patelė	10 m.	anglų kokerspanielis	Mėginys iš darinio pieno liaukoje	Intralatakinė adenokarcinoma su mikronekrozėmis	2020
M20.101	Šuo	patinas	9 m	pekinas	Darinys nosies ertmėje	Specifinis imuninis atsakas gleivinėje, arterijų fibrinoidinė nekrozė, venų sienelių sustorėjimas.	2020
M20.102	Katinas	patinas	X	Meino meškėnas	Darinys nosies ertmėje	Lėtinis pūlinis gleivinės uždegimas	2020
M20.001	X	patinas	2 m.	Amerikos Stafordšyro terjeras	Mėginys iš darinio odoje	Atipinė su gana ryškiais piktybiškumo požymiais, histiocitoma. Stebėti dėl recidyvo, jam atsiradus šalinti plačiose ribose.	2020
M20.002	X	X	X	.......	Kairės kojos pėdoje augantis darinys	Mastocitoma, I laipsnio. Stebėti gyvūną dėl recidyvo.	2020
M20.003	Šuo	patelė	6 m.	haskis	Mėginys iš darinuko ant galinės kojos piršto	Regresuojanti histiocitoma	2020
M20.004	Katinas	patinas	8m.	mišrūnas	Darinys kairėje pilvo pusėje	šeivinių ląstelių sarkoma (tikėtina, fibrosarkoma).	2020
M20.364	Katinas	X	X	Ignalina	Mėginys iš darinio snukio ertmėje (išopėjimai)	Eozinofilinė granuloma	2020
M20.006	Šuo	patinas	9 m.	mišrūnas	Mėginys iš nosies	Pereinamojo tipo epitelio (urotelio) karcinoma	2020
M20.007	Šuo	patelė	10 m.	taksas	Mėginys iš darinio pieno liaukoje	Pieno liaukos sarkoma	2020
M20.008	Katė	patelė	2m	Meino meškėnų veislės	Mėginys iš darinio ties žarnų pasaitu.	Lėtinis proliferacinis limfadenitas. Pagal testo rezultatus ir skrodimo metu rastus pakitimus, tikėtina FIP. Taip pat galima įtarti toksoplazmų, histoplazmų koinfekciją.	2020
M20.009	Šuo	patinas	6 m	Jorkšyro terjeras	Mėginys iš darinio ant uodegos dorsalinės dalies	Hepatoidinių liaukų adenoma	2020
M20.011	Šuo	patelė	10 m	bokseris	Darinys kaklo srityje	Apokrininės prakaito liaukos cistadenoma. Keratino granuloma poodyje.	2020
M20.012	Šuo	patinas	7 mėn	prancūzų buldogas	audinys iš skrandžio gleivinės.	Žymesnių pakitimų gleivinėje nestebima, nežymi parietalinių ląstelių degeneracija	2020
M20.013	Šuo	patelė	13 m	mišrūnė	Riebalinis darinys peraugęs pilvo sienos raumenis	Infiltracinė lipoma	2020
M20.014	Katė	patelė	11 m	rusų mėlynoji	Darinys pieno liaukoje	Tubulinė solidinė adenokarcinoma	2020
M20.015	Šuo	patinas	4m	Vengrų vižlas	Darinys ant uodegos galo	Visų dermos sluoksnių uždegimas	2020
M20.016	Katinas	patinas	4 m	mišrūnas	Mėginys iš opų snukio ertmės gleivinėje	Plazmocitinis stomatitas	2020
M20.017	Šuo	patinas	8m	zvergšnauceris	Mėginys iš darinio dantenose	Uždegiminis (dėl traumavimo) dantenų granuliacinis fibrozinis audinys su specifiniu imuniniu atsaku.	2020
M20.018	Katė	X	X	mišrūnė	Mėginys iš darinio dantenose	Kačių indukcinis odontogeninis navikas. Pagal literatūrą, duomenys prieštaringi -vienur siūlo tos vietos dalinę žandikaulio rezekciją, kitur - tikėtina pagal tai kiek navikas infiltravęs -tik vietinę naviko rezekciją.	2020
M20.019	Šuo	patelė	6m	vokiečių aviganių veislės mišrūnė	Darinys tarp pieno liaukų	Pilomatriksoma. Keratino granuloma (trūkus vienai ar kelioms pilomatriksomos cistoms)	2020
M20.020	Katinas	patinas	5 m	mišrūnas	Mėginys iš darinio ant menčių, kumščio dydžio	Katės vakcinos vietos sarkoma	2020
M20.021	Šuo	patinas	X	zvergšnauceris	Mėginys iš darinio šalia pado pagalvėlės	Neregresuojanti histiocitoma	2020
M20.022	Šuo	patinas	12 m.	mišrūnas	Mėginys iš darinio ant smakro	Regresuojanti histiocitoma	2020
M20.023	Katinas	patinas	13 m	rusų mėlynujų veislės	Mėginys iš darinio netoli kairės pažasties	Fibrosarkoma.	2020
M20.024	Katinas	patinas	5m	bengalas	Kairės galinės kojos pirštas, daug kartų traumuotas.	Osteoblastinė osteosarkoma.	2020
M20.025	Šuo	patelė	8 m	vokiečių aviganis	Darinys priekinės kojos dilbio srityje	Traumuojama kaverninė hemangioma	2020
M20.026	Šuo	patinas	9 m	mišrūnas	Darinio dalis iš paslėpsnio	Panikulitas	2020
M20.027	Šuo	patinas	5m	lygiaplaukis retriveris	Mėginys iš darinio kaktikaulio srityje	Keratininė cista	2020
M20.028	Katė	patelė	1 m	mišrūnė	Mėginys iš žarnų pasaito limfinio mazgo.	Reaktyvus limfinis mazgas su uždegimu. Iširti gyvūną dėl toksoplazmozės, diferenciacijai nuo histoplazmų infekcijos, nes dalies makrofagų citoplazmoje matomi intarpai.	2020
M20.029	Šuo	patelė	9 m	rusų spanielis	Mėginys iš darinio pieno liaukoje	Anaplastinė intralatakinė – solidinė adenokarcinoma	2020
M20.030	Šuo	patinas	5m	Labradoro retriveris	Mėginys iš darinio tarp pirštų	Proliferacinis – granulominis uždegimas, tikėtina histoplazmų arba chromoblastomyces infekcija.	2020
M20.031	Šuo	patelė	12 m.	Vakarų Škotijos baltasis terjeras	Mėginys iš darinio pieno liaukoje	Solidinė tubulinė adenokarcinoma.	2020
M20.032	Šuo	patelė	9 m	Jorkšyro terjeras	Tulžies pūslė	Tulžies pūslės sienelės nekrozė ir uždegimas	2020
M20.033	Šuo	patelė	11 m	toyterjeras	Darinys pieno liaukoje	Intralatakinės papilinės adenokarcinomos kompleksas	2020
M20.034	Šuo	patelė	11 m.	mišrūnė	Darinys paraanalinėje srityje	Paraanalinio sinuso apokrininių prakaito liaukų adenokarcinoma. Ištirti gyvūną dėl paraneoplastinio sindromo (hiperparatiroidizmo).	2020
M20.035	Šuo	patelė	7 m	Maltos bišonas	Mėginys iš darinio dantenose	Dantenų polipas su specifiniu imuniniu atsaku	2020
M20.036	Šuo	patinas	3 m.	Vakarų Škotijos baltasis terjeras	Mėginys iš darinio nugaroje	Histiocitoma	2020
M20.037	Šuo	patelė	10 m	bokseris	Mėginys iš darinio ant piršto	Plazmocitoma (gėrybinis plazminių ląstelių navikas).	2020
M20.038	Šuo	patelė	8 m	prancūzų buldogas	Mėginys iš darinio galinės kojos tarpupirštyje	Mastocitoma, II laipsnio.	2020
M20.039	Šuo	patelė	4 m.	mišrūnas	Mėginys iš darinio krūtinės ertmėje	Neidentifikuota sarkoma su epiteliodine - angiomatozine diferenciacija.	2020
M20.040	Šuo	patinas	8 m	foksterjeras	Odos darinys kairės mentės srityje	Cistinė trichoepitelioma	2020
M20.041	Šuo	patinas	3 m	Ispanų alanas	Mėginys iš darinio nugaroje	Lipoma	2020
M20.042	Katinas	patinas	13 m	mišrūnas	Darinys tarp menčių	Vakcinos vietos sarkoma	2020
M20.043	Šuo	patinas	6 m	Sibiro haskis	Mėginys iš pakartotinai ataugusio darinio paraanalinėje srityje	Hepatoidinių liaukų adenoma su atipijos požymiais. Tikslinga gyvūną kastruoti.	2020
M20.044	Šuo	patinas	2 m	prancūzų buldogas	Darinukas ausies landoje	Stiprus alerginis otitas su sieros liaukų displazija ir riebalinių liaukų hiperplazija.	2020
M20.045	Katė	patelė	15 m	rusų mėlynoji	Mėginys iš darinio tarp menčių	Fibrosarkoma	2020
M20.046	Šuo	patelė	12 m	Jorkšyro terjeras	Kaulinis darinys sąnaryje	Osteochondromatozė	2020
M20.047	Šuo	patelė	7 m.	Rika Ištikimybė	Kulno sąnarys	Periostinė chondroma.	2020
M20.048	Šuo	patinas	7 m	lygiaplaukis retriveris	Mėginys iš darinio šlaunies srityje.	Lipoma. Labai nežymūs alerginio dermatito požymiai	2020
M20.049	Šuo	patinas	7m	lygiaplaukis retriveris	Mėginys iš darinio odoje bambos srityje.	Cistinė trichoepitelioma (gerybinis navikas)	2020
M20.050	Šuo	patelė	10 m	Sibiro haskis	Mėginys iš darinio kairės priekinės kojos alkūnės lateraliniame paviršiuje	Hemangiopericitoma (žemo piktybiškumo sarkoma, kuri paprastai nemetastazuoja. Tačiau recidyvai gana dažni).	2020
M20.051	Šuo	patelė	11 m	trispalvė	Darinys kaudalinėje kirkšinėje pieno liaukoje	Intralatakinė hipeprlazija su intraepilinės neoplazijos požymiais ir mioepitelinių ląstelių komponentas	2020
M20.052	Šuo	patelė	10 m	mišrūnė	Mėginys iš darinuko virš akies	Ribotas piogranulominis dermatitas	2020
M20.053	Katinas	patinas	2 m	mišrūnas	Mėginys iš darinio žarnų sienelėje	Didžiųjų -vidutinio dydžio ląstelių limfoma, tikėtina T limfocitų.	2020
M20.054	Katė	patelė	7 m	mišrūnė	Mėginys iš darinio tarp menčių	Fibrosarkoma (vakcinos, vaistų injekcijos vietos)	2020
M20.055	Katė	patelė	10 m	Devonreksas	Mėginys iš darinio prie anuso	Panikulitas	2020
M20.056	Šuo	patelė	14 m	mišrūnas	Mėginys iš darinio ant nugaros ir pažastinio limfinio mazgo	Mastocitoma, II laipsnio. Metastazės į pažastinį limfinį mazgą	2020
M20.057	Katinas	patinas	6 m.	mišrūnas	Mėginys iš darinio kaklo srityje	Fibrosarkoma	2020
M20.058	Katė	patelė	4 m	mišrūnė	Mėginys iš darinio pažastyje	Limfinio mazgo toksoplazmozė (aktyvi, sisteminė).	2020
M20.059	Šuo	patinas	4 m	šarpėjus	Dariniai kryžkaulio, kairio šono srityje	Sarkoma	2020
M20.060	Šuo	patelė	11 m	Sibiro haskis	Mėginys iš darinio nosyje	Lėtinis rinitas	2020
M20.061	Katė	X	7 m	Siamo	Mėginys iš darinio nosyje	Lėtinis hiperplastinis rinitas, ir kraujo krešulys. Krešulys turėjo susiformuoti esant erozijai, tačiau jos preparate nėra. Būdingų aspergiliozei granulomų nestebima.	2020
M20.062	Katinas	patinas	1m	Bengalijos. 956000010251888	Mėginys iš tiesiosios žarnos	Lėtinis gleivinės uždegimas, galima įtarti Histoplasma capsulatum infekciją.	2020
M20.063	Šuo	patelė	6 m.	airių vilkogaudis		Calcinosis circumscripta.	2020
M20.064	Šuo	patelė	6 m	Lietuvos skalikas	Mėginys iš darinio ant priekinės kojos 5-to piršto	Plokščialąstelinė karcinoma. Stebėti gyvūną dėl metastazių.	2020
M20.065	Šuo	patelė	9 m	šarpėjus	Mėginys iš darinio viršutinės lūpos vidinėje pusėje	Neidentifikuota šeivinių ląstelių sarkoma ir granuliacinis audinys.	2020
M20.066	Katinas	patinas	12 m	mišrūnas	Mėginys iš odos kaklo srityje.	Pakitimai būdingi atopiniam (alerginiam dermatitui).	2020
M20.067	Šuo	patelė	7 m.	mišrūnė	Darinys paslėpsnio srityje	Hemangiopericitoma. Žemo piktybiškumo sarkoma, kuri paprastai nemetastazuoja, tačiau turi savybę recidyvuoti (dažnokai).	2020
M20.068	Šuo	patelė	X	prancūzų buldogas	Biopsinė medžiaga iš skrandžio gleivinės	Lėtinis aktyvus gastritas, gleivinės hiperplazija.	2020
M21.455	Šuo	patelė	13 m.	trumpaplaukis taksas	Mėginys iš darinio dantenose	Granuliacinis audinys su specifiniu ir nespecifiniu imuniniu atsaku ir alerginiu komponentu.	2021
M21.456	Katė	patelė	4 m.	mišrūnė	Mėginys iš darinio dantenose	Švanoma (gerybinė) ir granuliacinis audinys. Stebėti gyvūną, nes katėms švanomos linkę recidyvuoti.	2021
M21.457	Šuo	patinas	12 m.	trumpaplaukis taksas	Mėginys iš darinio dantenose	Granuliacinis audinys su specifiniu ir nespecifiniu imuniniu atsaku	2021
M21.473	Šuo	patinas	3 m 3 mėn.	mišrūnas	Mėginys iš darinio ant dantenų	Papiloma, su uždegimu.	2021
M21.475	Šuo	patelė	10m.	anglų kokerspanielio mišrūnas	Mėginys iš darinio apatinio voko srityje	Lėtinis makrofaginis – alerginis uždegimas	2021
M21.479	X	X	X	??????????	Mėginys iš skrandžio gleivinės	minimalus alerginis uždegimas.	2021
M21.490	Šuo	patelė	11m. 9mėn.	akita	Mėginys iš darinio dantenose apatiniame žandikaulyje (dauginiai dariniai, kaulo lizė, prieš 2 m šalintas darinys).	blogai diferencijuota plokščialąstelinė karcinoma	2021
M21.492	Šuo	patinas	10m.	vipetas	Mėginys iš darinio odoje po smakru	skeleto skersaruožių raumenų hamartoma (nenavikinis darinys, kai organizmo normalūs audiniai suformuoja neįprastas struktūras).	2021
M21.212	Šuo	patelė	13m.	vokiečių aviganio mišrūnas	Mėginys iš pakitusių audinių paraanalinėje srityje	Uždegiminis įvairaus subrendimo granuliacinis audinys. Hepatoidinės liaukos galėjo nepatekti į mėginį.	2021
M21.232	Šuo	patinas	12 m.	mišrūnas	Mėginys iš darinio snukio ertmėje, ant apatinės lūpos	Keratininės cistos, komedonai ir odos hamartoma	2021
M21.252	Šuo	X	7m.5mėn.	Džeko Raselo terjeras	Mėginys iš darinio odoje ties įėjimu į krūtinę.	Riebalinės odos liaukos cistinė adenoma.	2021
M21.253	Šuo	patelė	8m. 11 mėn.	Berno zehnenhundas	Mėginys iš darinio ant kairės akies viršutinio voko	Meibomian liaukos adenoma su stipriu specifiniu imuniniu atsaku ir antrine degeneracija.	2021
M21.258	Šuo	patelė	X	Jorkšyro terjeras	Mėginys iš darinio prie šlapimo pūslės	Leijomioma	2021
M21.367	Šuo	X	9m	biglis	Mėginys iš darinio ant šlaunies	I piktybiškumo laipsnio mastocitoma	2021
M21.449	Katė	patelė	11 m.	mišrūnė	Mėginys iš darinio pieno liaukoje	Vidutinio piktybiškumo solidinė-tubulinė karcinoma	2021
M21.450	Šuo	patinas	12 m.	pudelis	Mėginys iš darinio ant šono	Liposarkoma	2021
M21.453	Šuo	patelė	11m.	Amerikos Stafordšyro terjeras	Mėginiai iš darinio pieno liaukoje	Solidinė vidutinio piktybiškumo karcinoma	2021
M21.485	Šuo	X	10 m.	mišrūnas	Mėginys iš darinio prie alkūnės sąnario	Hemangiopericitoma, gana kieta. Tai žemo piktybiškumo mezenchiminės kilmės navikas (minkštųjų audinių žemo piktybiškumo sarkoma). Paprastai nemetastazuoja. Gali recidyvuoti toje pačioje vietoje.	2021
M21.488	Šuo	X	8 mėn.	Džeko Raselo terjeras	Mėginys iš darinio odoje, ties pirštais	Išopėjusi su stipriu uždegimu ir granuliacijomis histiocitoma.	2021
M21.489	Šuo	patelė	11m.	prancūzų buldogas	Mėginys iš darinio viršutiniame žandikaulyje	Osteoblastinė osteosarkoma Histopatologinė diagnozė	2021
M21.491	Šuo	patinas	7m.	Lietuvos skalikas	Mėginys iš darinio odoje, krūtinės srityje, šone	Keratininė cista (jei buvo cistoje, kuri į mėginį nepateko – plaukų, galima įtarti dermoidinę cistą ir ši cista yra jos komponentas). Infiltracinė lipoma ir limfagiektazijos.	2021
M21.493	Šuo	patinas	9m.	kinų kuoduotasis	Mėginys iš odos žaizdos, kuri negyja, hiperpigmentuota oda	) Alerginis dermatitas (ektoparazitai?)	2021
M21.494	Šuo	patinas	10m.	Sibiro haskis	Mėginys iš blužnies	Blužnies limfoidinio audinio hiperplazija, hemoragijos ir hiperemija.	2021
M21.495	Katė	patinas	14mėn.	Egipto	Mėginys iš darinio lūpos ir dantenų gleivinėje	X	2021
M21.018	Šuo	X	10 m.	vakarų Škotijos baltasis terjeras	Mėginys iš darinio ant kojos piršto ties nagu	Granuliacinis audinys, epidermio displazija, tikėtina, plokščialąstelinės karcinomos pradžia	2021
M21.084	Katė	patinas	8m	mišrūnas	Mėginys iš darinio nosies ertmėje	Gerai diferencijuota chondrosarkoma	2021
M21.097	Katė	patelė	10m.	mišrūnė	Mėginys iš nosies ertmės	Mukoserozinių gleivinės liaukų hiperplazija su specifiniu imuniniu atsaku	2021
M21.111	Šuo	patelė	13m.	vokiečių aviganis	Mėginys iš darinio, uodegos pašaknyje	Hepatoidinių liaukų adenokarcinoma	2021
M21.112	Šuo	patelė	5m.	mišrūnė	Mėginys iš darinio prie anuso	Hepatoidinių liaukų adenoma	2021
M21.114	Šuo	patelė	9m 9mėn.	anglų kokerspanielis	Mėginys iš darinio pieno liaukoje	Tubulinė – solidinė pieno liaukos adenokarcinoma. Histopatologinė diagnozė	2021
M21.116	Šuo	patelė	6 m.	mišrūnė	Mėginys iš darinio pieno liaukoje	Mišri pieno liaukos adenokarcinoma.	2021
M21.117	Katė	patelė	8m.	mišrūnė	Mėginys iš darinio pieno liaukoje	Tubulinė mikropapilinė pieno liaukos karcinoma	2021
M21.119	Šuo	patelė	5m.	Labradoro retriveris	Mėginys iš pakitusios odos kairės priekinės kojos palmarinėje riešo sr.	Gilusis dermatitas.	2021
M21.120	Šuo	patinas	9 m.	bošeronas	Mėginys iš darinio nosyje	Neuroendokrininė karcinoma (plyšusi, kraujuojanti)	2021
M21.121	Katė	patelė	3m.	sfinksas	Mėginys iš darinio po liežuviu	Eozinofilinė granuloma	2021
M21.122	Šuo	X	X	Maltos bišonas	Mėginys iš darinio dantenose	Granuliacinis audinys su specifiniu imuniniu atsaku.	2021
M21.123	Katė	patinas	5m.	mišrūnas	Mėginys iš darinio nosyje	Lėtinis rinitas su granuliacinio audinio vešėjimu.	2021
M21.124	Katė	patelė	10m.	mišrūnė	Mėginys iš darinio nosyje	Alerginis hiperplastinis rinitas	2021
M21.125	Šuo	patinas	10m.	Džeko Raselo terjeras	Mėginys iš darinio pažasties srityje	Traumuota lipoma. Jauni lipoblastai citologiniame preparate leido galvoti apie liposarkomą,	2021
M21.127	Šuo	patinas	13m.	mišrūnas	Mėginys iš blužnies	Blužnies fibrosarkoma, plyšimas ir hematoma. Histopatologinė diagnozė	2021
M21.128	Šuo	patelė	X	mišrūnas	Odos mėginiai iš pakitusių odos vietų	Pakitimai būdingi Kušingo sindromui	2021
M21.130	Katė	patinas	10m.	mišrūnas	Mėginys iš odos krūtinės srityje (niežulys, erozijos)	Alerginis dermatitas	2021
M21.133	Šuo	patelė	X	prancūzų buldogas	Mėginys iš edemiškų audinių balso stygų vietoje	Nedidelio laipsnio gerklų audinių edema	2021
M21.135	Šuo	patelė	X	taksas	Mėginys iš darinio pieno liaukoje	Mioepitelioma su joje pradėjusia formuotis adenokarcinoma. Histopatologinė diagnozė	2021
M21.136	Šuo	patinas	11 m.	mišrūnas	Mėginys iš darinio pieno liaukoje	Vidutinio piktybiškumo mastocitoma. Histopatologinė diagnozė	2021
M21.151	Katinas	patelė	12m.	persų	Mėginys iš žaizdos odoje, priekinės kojos riešo srityje	Uždegiminis granuliacinis audinys. Pagal eozinofilų buvimą, galima įtarti eozinofilinę granulomą (bet eozinofilų labai negausu -gal gyvūnas gydytas steroidas?). Pagal galimybes šalinti visą audinį dėl tikimybės išsivystyti sarkomai.	2021
M21.176	Katė	X	X	britų trumpaplaukė	Mėginys iš darinio ????(kur...)	Plokščialąstelinė karcinoma	2021
M21.211	Katė	patelė	1m.	škotų nulėpausė	Mėginys iš darinio raumenyje, užpakalinėje kojoje	Miksosarkoma (tikėtina, injekcijos arba traumos vietoje).	2021
M21.220	Šuo	patelė	6m.	taksas	Mėginys iš darinio krūtinės srityje	Infiltracinė lipoma	2021
M21.221	Šuo	patelė	10m.	Jorkšyro terjeras	Mėginys iš gimdos kaklelio	Gimdos kaklelio gleivinės epitelio metaplazija, įtrūkimai ir kraujavimas.	2021
M21.223	Šuo	patinas	11m.	Jorkšyro terjeras	Mėginys iš darinio ant lūpos	Neregresuojanti histiocitoma Histopatologinė diagnozė	2021
M21.224	Šuo	patinas	4m.	Argentinos dogas	Mėginys iš darinio odoje	Žemo piktybiškumo mastocitoma. Apatinis chirurginis kraštas viename kampe teigiamas – stebimos mastocitomos ląstelės pasklidę, neformuojančios kompaktiškų židinių Histopatologinė diagnozė	2021
M21.233	Katinas	patinas	6m.	Meino meškėnas	Mėginys iš pakitusio apatinio žandikaulio kaulo	Fibrozinė kaulo displazija	2021
M21.234	Šuo	patelė	6m.	mišrūnė	Mėginys iš skrandžio ir kasos	Skrandis – gleivinės fibrozė ir raumeninio sluoksnio bei serozos limfocitinis uždegimas, kasa – ūmus kasos uždegimas.	2021
M21.235	Šuo	patinas	13 m.	Sibiro haskis	Mėginys iš darinio užpakalinės kojos odoje	Bazinių ląstelių navikas su riebaline diferenciacija.	2021
M21.263	Šuo	patelė	6 mėn.	toyterjeras	Mėginys iš darinio priekinės kojos vidinėje pusėje.	Regresuojanti histiocitoma su uždegimu Histopatologinė diagnozė	2021
M21.265	Katė	patelė	7m.	mišrūnė	Mėginys iš darinio dešinėje pusėje, klubų srityje	Odos mastocitoma	2021
M21.266	Katė	patinas	10m.	mišrūnas	Mėginys iš darinio keteros srityje	Vakcinos arba vaistų injekcijos vietos sarkoma	2021
M21.267	Šuo	patinas	3m. 5mėn.	mišrūnas	Mėginys iš darinio buvusios žaizdos srityje	Dauginės svetimkūnio (keratino žvyneliai ir plauku fragmentai) granulomos. Nekrozuojantis panikulitas.	2021
M21.287	Šuo	patinas	11 m.	mišrūnas	Mėginys iš darinio ant pėdos ir mėginys iš sėklidės	Oda – riebalinės liaukos fibroadenoma su plokščialąsteline latakų metaplazija (gerybinis navikas) Sėklidė -Leidigo ląstelių navikas (gerybinis, androgenus sekretuojantis navikas) Histopatologinė diagnozė	2021
M21.292	Šuo	patinas	10m.	vokiečių bokseris	Mėginys iš darinio snukio ertmėje, ant žando	Histologinis vaizdas atitinka limfomos vaizdą.	2021
M21.295	Šuo	patelė	4m.	Sibiro haskis	Mėginys iš nosies gleivinės	Alerginis rinitas	2021
M21.300	Šuo	patinas	14m.	mišrūnas	Mėginys iš viršutinio žandikaulio	Fibromiksosarkoma	2021
M21.306	Katė	patinas	1m.	sfinksas	Mėginys iš darinio snukio ertmėje	Eozinofilinė granuloma. Ten kur granuliacinio audinio ląstelės su labai ryškia atipija, galima įtarti malignizacijos židinį -pradžią fibrosarkomos.	2021
M21.311	Katė	patelė	8m.	Meino meškėnas	Mėginys iš darinio snukio ertmėje	Granuliacinis audinys	2021
M21.312	Šuo	patinas	9m.	belgų aviganis	Mėginys iš darinio nugaros raumenyje (1mėginys) ir iš stuburo kanalo (2 mėginys)	Nugaros raumenyje ir stuburo kanale – miopericitoma arba meningioma (žemesnio piktybiškumo laipsnio sarkoma). Tikslingas IHC diferenciavimas	2021
M21.329	Šuo	patelė	11m.	mopsas	Mėginys iš skrandžio gleivinės pilorinės dalies	Gleivinės hiperplazija ir fibrozė	2021
M21.331	Katė	patinas	5m.	kastruotas	Mėginys iš darinio strėnų srityje	Gerai diferencijuota fibrosarkoma	2021
M21.344	Šuo	X	11m.	Stafordšyro terjeras	Mėginys iš darinio ant kojos	Hemangioma. Gerybinis kraujagyslinės kilmės navikas	2021
M21.347	Katė	patinas	8 m.	mišrūnas	Mėginys iš trachėjos	Trachėjos limfoma	2021
M21.354	Šuo	X	5m.	garbanotasis bišonas	Mėginys iš darinio ant galinės kojos piršto	Bazinių ląstelių navikas su riebaline diferenciacija	2021
M21.382	Katinas	patinas	2 m.	britų trumpaplaukis	Mėginys iš darinio snukio ertmėje	Neurofibrosarkoma, tikėtina, uždegiminės etioaptogenezės.	2021
M21.414	Šuo	patelė	9 m.	Lietuvos skalikas	Mėginys iš darinio tarpvietėje	Leijomioma (gerybinis neruožuotųjų raumenų navikas).	2021
M21.415	Šuo	patelė	X	zvergšnauceris	Mėginys iš darinio odoje	Keratininė cista	2021
M21.424	Šuo	patinas	15 m.	vakarų Škotijos baltasis terjeras	Mėginys iš darinio snukio ertmėje	Granuliacinis audinys su specifiniu imuniniu atsaku ir osifikuojantis epulis.	2021
M21.429	X	X	8m.	Arklys	FNA iš darinio kelio srityje	Fibroblastinis sarkoidas	2021
M21.433	Katė	patelė	3m.	mišrūnė	Mėginys iš darinio paausyje	Sieros liaukos adenokarcinoma.	2021
M21.438	Katinas	patinas	4m.	mišrūnas	Mėginys iš simetriškai pakitusios snukio ertmės gleivinės	Eozinofilinė granuloma su specifiniu imuniniu atsaku.	2021
M21.447	Šuo	patelė	3m.	vakarų Škotijos baltasis terjeras	Mėginys iš skrandžio gleivinės	Diagnozė negalima, labai mažas suiręs mėginys ir tik visai paviršinis gleivinės sluoksnis gautas.	2021
M21.448	Katė	patelė	4m.	mišrūnė	Mėginys iš tonzilių. Lėtinė sloga	stipriai išreikšta tonzilių reaktyvi hiperplazija ir uždegimas. Tikslingas tyrimas chlamidijų, mikoplazmų, pseudomonų atžvilgiu.	2021
M21.465	Šuo	patelė	9m.	Labradoro retriveris	Mėginys iš darinio odoje, kelio srityje	Fibroma. Gerybinis fibroblastų kilmės navikas.	2021
M21.466	Šuo	patelė	5m.	juodos su balta sp.	Mėginys iš cistinio darinio po uodega	Keratininė cista Histopatologinė diagnozė	2021
M21.468	Šuo	patelė	10 m.	trumpaplaukis foksterjeras	Mėginys iš darinio ant viršutinio voko	Meibomian liaukos epitelioma su specifiniu imuniniu atsaku (epitelioma tai adenoma, su neįprastomis histomorfologinėmis savybėmis).	2021
M21.469	Katinas	patinas	16m.	mišrūnas	Mėginys iš darinio ventralinėje kaklo dalyje	Švanoma, gerybinė (periferinių nervų dangalų ląstelių - Švano ląstelių – navikas.	2021
M21.470	Katinas	patinas	14 m.	mišrūnas	Mėginys iš pakitusios tuščiosios žarnos.	Mantijinės zonos limfoma (B vidutinio subrendimo limfocitų).	2021
M21.471	Katė	patinas	3m.	Meino meškėnas	Mėginiai iš pakitusių pasaito limfinių mazgų.	Reaktyvūs limfinių mazgų pokyčiai, tačiau fragmentai mazgų nedideli, sunku vertinti bendrą vaizdą. Stebėti gyvūną, ar nedidėja limfiniai mazgai. Tokiais nespecifiniais pokyčiais gali prasidėti mažųjų limfocitų limfoma .	2021
M21.471	Katė	patinas	3m.	Meino meškėnas	Mėginiai iš pakitusių pasaito limfinių mazgų.	Reaktyvūs limfinių mazgų pokyčiai, tačiau fragmentai mazgų nedideli, sunku vertinti bendrą vaizdą. Stebėti gyvūną, ar nedidėja limfiniai mazgai. Tokiais nespecifiniais pokyčiais gali prasidėti mažųjų limfocitų limfoma .	2021
M21.472	Šuo	patelė	13m.	mišrūnas	Mėginys iš darinio pieno liaukoje	Gerybinė mioepitelioma ir intralatakinė hiperplazija	2021
M21.474	Šuo	patelė	4m.	akita	Kiaušidės raištis	Kiaušidė.	2021
M21.476	Katė	patelė	13 m.	mišrūnė	Mėginys iš darinuko odoje ant dešinės galinės kojos	) Lipoma	2021
M21.477	Šuo	patelė	8 mėn.	Stafordšyro bulterjeras	Mėginys iš darinio odoje	X	2021
M21.478	Šuo	patinas	7m.	ši-tzu	Mėginys iš darinio po oda krūtinės srityje	X	2021
M21.480	Katinas	X	8m.	britų trumpaplaukis	Mėginys iš 12štės žarnos gleivinės	Opa ir uždegimas Histopatologinė diagnozė	2021
M21.481	Šuo	patinas	8m.	mopsas	Mėginys iš darinio pieno liaukos srityje	I laipsnio mastocitoma Histopatologinė diagnozė	2021
M21.482	Šuo	patelė	12m.	vakarų Škotijos baltasis terjeras	Mėginys iš darinio šlapimo pūslėje	Hiperplastinis cistitas ir carcinoma in situ.	2021
M21.483	Katė	patinas	2 m.	Burma	Mėginys iš darinio pilvo ertmėje	Taukinės riebalų nekrozė ir kalcinozė. Buvusio ūmaus pankreatito pasekmė	2021
M21.484	Šuo	patelė	X	mišrūnas	Mėginys iš darinio kairėje pažastyje	Lipoma su lipoblastų židiniais (jauni lipoblastai citologiniame preparate gali mėgdžioti liposarkomos ląstelių vaizdą).	2021
M21.486	Katė	patelė	15 m.	Meino meškėnas	Mėginys iš skydliaukės	Skydliaukės hiperplastinis difuzinis folikulinis gūžys/adenoma (nėra išsamaus makroskopinio vaizdo - ar tai difuzinis skilčių padidėjimas ar tai riboti mazgai).	2021
M21.487	Šuo	patinas	X	biglis	Mėginys iš darinio ant ausies kaušelio	Regresuojanti histiocitoma Histopatologinė diagnozė	2021
M21.364	Katė	patinas	11m.	sfinksas	Mėginys iš dauginių darinių nugaros -dešinio šono srityje	Uždegiminė fibrosarkoma (injekcijos arba traumos vietoje)	2021
M21.365	Šuo	patelė	11 m.	Džeko Raselo terjeras	Mėginys iš darinio pieno liaukoje	Intraduktalinės karcinomos (su nekroze) kompleksas Histopatologinė diagnozė	2021
M21.366	Šuo	patelė	5m.	prancūzų buldogas	Mėginys iš darinio kairėje krūtinės pusėje, odoje	Atipinė histiocitoma Histopatologinė diagnozė	2021
M21.368	Katė	patelė	12 m.	mišrūnė	Mėginys iš dantenų	Uždegiminis granuliacinis audinys	2021
M21.369	Šuo	patinas	9m.	malamutas	Mėginys iš darinio po liežuviu (kaulo lizė)	Plazmocitoma (blastų tipo)/mieloma (jei pirmiau procesas prasidėjęs kaule)	2021
M21.370	Šuo	patelė	14 m.	Jorkšyro terjeras	Mėginys iš darinio snukio ertmėje	Akantomatozinė ameloblastoma	2021
M21.371	Šuo	patinas	7m.	Boltas	Mėginys iš skrandžio gleivinės	Displastinė gastropatija. Parietalinių ląstelių išnykimas Histopatologinė diagnozė	2021
M21.372	Šuo	X	11m.	Labradoro retriveris	Mėginys iš letenos odos	Lėtinis dermatitas ir subrendęs granuliacinis audinys (buvusio pažeidimo vietoje) Histopatologinė diagnozė	2021
M21.373	Šuo	patinas	12 m.	mišrūnas	Mėginys iš darinio dantenose	Ameloblastinė fibroma (odontogeninės kilmės gerybinis navikas) Histopatologinė diagnozė	2021
M21.374	Šuo	patinas	2 m.	mišrūnas	Mėginys iš skrandžio gleivinės	) Lėtinis gastritas (alerginis)	2021
M21.375	Šuo	patinas	9 m.	anglų buldogas	Mėginys iš dantenų	Hialinizuotas fibrozuojantis epulis	2021
M21.376	Šuo	patinas	3m.	Maltos bišonas	Mėginys iš skrandžio gleivinės	) Nestiprus lėtinis gastritas	2021
M21.377	Šuo	patelė	11m.	anglų pointeris	Mėginys iš darinio krūtinkaulio srityje	Lipoma	2021
M21.378	Katinas	patinas	7m.	kornišreksas	Mėginys iš darinio ant akies voko	Prakaito liaukos cistadenoma	2021
M21.379	Šuo	patinas	13 m.	mišrūnas	Mėginys iš kepenų ir blužnies	Kepenys – hematomos fragmentas, blužnis – fibrosarkoma, ekstramedulinė hemopoezė, hematoma su uždegimu.	2021
M21.381	Katė	X	11m.	mišrūnė	Mėginys iš darinio snukio ertmėje	Eozinofilinė granuloma	2021
M21.383	Šuo	patelė	13 m.	mitelšnauceris	Mėginys iš darinio pieno liaukoje	Žemo piktybiškumo tubulinė karcinoma Histopatologinė diagnozė	2021
M21.383	Šuo	patelė	13 m.	mitelšnauceris	Mėginys iš darinio pieno liaukoje	Žemo piktybiškumo tubulinė karcinoma Histopatologinė diagnozė	2021
M21.384	Katinas	patinas	X	mišrūnas	Mėginys iš darinio ant ausies	Histiocitinė mastocitoma, žemo pikytbiškumo laipsnio. Histopatologinė diagnozė	2021
M21.385	Šuo	patelė	5m.	mišrūnė	Mėginys iš skrandžio gleivinės	Nestiprus lėtinis uždegimas ir neryški gleivinės fibrozė Histopatologinė diagnozė	2021
M21.386	Šuo	patelė	11m.	Berno zenenhundas	Mėginys iš darinio ant kaklo	Odos infiltracinė lipoma	2021
M21.387	Šuo	patinas	10 m.	mišrūnas	Mėginys iš darinio lūpos vidinėje pusėje	Gleivinės hiperplazija.	2021
M21.388	Katė	patelė	13m.	mišrūnė	Mėginys iš šlapimo pūslės sienelės – 388 ir mėginys iš darinio (laisvo) pūslėje – 390.	Šlapimo pūslės mėginys – 388 - Ūmus eozinofilinis cistitas su intersticinio (lėtinio) cistito komponentu. Darinys pūslėje – 390 – kraujo krešulys.	2021
M21.389	Katė	patelė	6 m.	mišrūnė	Mėginys iš darinio plonojoje žarnoje, peraugusio į taukinę	X	2021
M21.391	Šuo	patelė	6 m.	vakarų Škotijos terjeras	Mėginys iš šlapimo pūslės gleivinės	Šlapimo pūslės gleivinės plokščialąstelinė ragėjanti karcinoma (silpnai diferencijuota).	2021
M21.392	Šuo	patinas	8m.	Jorkšyro terjeras	Mėginys iš darinio kairės kojos šlaunies raumenyje	Sarkoidozė.	2021
M21.393	Šuo	patinas	1m.	mišrūnas	Mėginys iš skrandžio gleivinės	Lėtinis alerginis gastritas	2021
M21.394	Šuo	patinas	12 m.	vakarų Škotijos terjeras	Mėginys iš darinio snukio ertmėje	Lipoma	2021
M21.395	Šuo	patinas	9 m.	Labradoro retriveris	Mėginiai iš darinio odoje, kulno sąnario srityje.	Randinis audinys dermoje (po buvusio stipraus, ilgalaikio dermatito). Alerginio dermatito komponentas. Kapiliarinė hemangioma.	2021
M21.396	Šuo	patinas	14 m.	mišrūnas	Mėginys iš darinio kairiojo smilkinio srityje (išopėjęs)	Odos bazinių ląstelių karcinoma. Žemo piktybiškumo odos epitelinis navikas, kilęs iš bazinių ląstelių. Histopatologinė diagnozė	2021
M21.397	Katė	patinas	12 m.	mišrūnas	Mėginys iš darinio ausies landoje	Gerai diferencijuota sieros liaukų papilinė cistinė adenokarcinoma. Histopatologinė diagnozė	2021
M21.398	Šuo	patinas	X	bokserio mišrūnas	Mėginys iš darinio dantenose	Fibrozuojantis epulis	2021
M21.399	Šuo	patinas	10 m.	ilgaplaukis taksas	Mėginys iš darinio ant žarnų pasaito (dauginiai, balti, kieti)	Riebalinio audinio nekrozė ir uždegimas, leidžia įtarti buvusį ūmų pankreatitą su kasos nekroze.	2021
M21.400	Šuo	patelė	9 m.	biglis	Mėginys iš darinio ant mentės	X	2021
M21.401	Šuo	patinas	12 m.	taksas	Mėginys iš nosiaryklės	Polipoidiniai gleivinės pokyčiai	2021
M21.402	Šuo	patinas	8 m.	vokiečių aviganis	Mėginys iš darinio blužnyje	Dauginės hematomos. Nestiprus uždegimas. Ekstramedulinė hemopoezė	2021
M21.403	Šuo	patinas	3 m.	auksaspalvis retriveris	Mėginys iš darinio snukio srityje, prie nosies	Žemo piktybiškumo mastocitoma Histopatologinė diagnozė	2021
M21.404	Šuo	X	7m.	mišrūnas	Mėginys iš blužnies	Ekstramedulinė hemopoezė (įvertinti kraujodaros sistemą). Raudonosios pulpos hiperplazija (reaktyvūs pokyčiai).	2021
M21.405	Katė	patelė	5m	mišrūnė	Mėginys iš deformuotos ausies	Chondroma (gerybinis hialininės kremzlės navikas, galėjo būti jo vystymasis išprovokuotas ausies kremzlės traumos).	2021
M21.406	Šuo	patinas	5m.	bulmastifas	Mėginys iš darinio dantenose	Uždegiminis granuliacinis audinys su stipriu specifiniu imuniniu atsaku	2021
M21.407	Katinas	patinas	5m.	škotų stačiaausis	Mėginys iš darinio ant kairės galinės kojos 4to piršto	Bazinių ląstelių navikas (gerybinis odos navikas, kilęs iš epidermio bazinių ląstelių).	2021
M21.408	Šuo	patinas	6m.	špicas	Mėginys iš darinio pilvo ertmėje (suaugęs su tiesiąja žarna) (M21.408) ir šlapimo pūslės gleivinės (M21.409)	M21.408 – irstanti hematoma (buvęs blužnies plyšimas? Šlapimo pūslės sienelės perforacija?) M21.409 – hiperplastinis polipinis ir Brunn židinius formuojantis cistitas su hemoragijomis ir kalcinoze.	2021
M21.410	Šuo	patinas	6m.	Jorkšyro terjeras	Mėginys iš darinio pieno liaukoje	X	2021
M21.411	Šuo	patelė	10 m.	mišrūnė	Mėginys iš darinio pieno liaukoje	Vidutinio piktybiškumo kompleksinė latakinė karcinoma.	2021
M21.411	Šuo	patelė	10m.	mišrūnė	Mėginys iš darinio pieno liaukoje	Vidutinio piktybiškumo kompleksinė latakinė karcinoma	2021
M21.412	X	patelė	2 m.	Jūros kiaulytė	Mėginys iš darinio po oda	Lipoma Histopatologinė diagnozė	2021
M21.413	Šuo	patelė	1m.	Labradoro mišrūnas	Mėginys iš darinio prie spenelio	Mastocitoma, didelio piktybiškumo	2021
M21.416	Šuo	patelė	9 m.	pinčeris	Mėginys iš darinio pieno liaukoje	Lipoma Histopatologinė diagnozė	2021
M21.417	Šuo	patinas	10m.	Labradoro retriveris	Mėginys iš darinio paraanalinėje srityje	Hepatoidinių liaukų adenoma	2021
M21.418	Šuo	patinas	3 m.	taksas	Mėginys iš skrandžio gleivinės	) Lėtinis alerginis (hipererginis) gastritas.	2021
M21.419	Šuo	patelė	4m.	bošeronas	Mėginys iš skrandžio gleivinės	) Be žymesnių pokyčių. Neaišku dėl gabalėlio kuriame yra įskrandžio liaukos -ar mėginys imtas iš įskrandžio zonos, ar , jei ne, įvykusi liaukinė metaplazija.	2021
M21.420	Katė	patinas	6 m.	mišrūnas	Mėginys iš padidėjusio limfinio mazgo (mezenterinio)	Limfinio mazgo hiperplazija dėl sinusų histiocitozės (atsakas į buvusią infekciją, vakciną ir pan.)	2021
M21.421	Katė	patelė	6 mėn.	mišrūnė	Mėginys iš nosies gleivinės	Gleivinės hiperplazija ir lėtinis specifinis uždegiminis atsakas.	2021
M21.422	Šuo	patelė	8 m.	vokiečių aviganis	Mėginys iš darinio pieno liaukoje	Didelio piktybiškumo solidinė karcinoma	2021
M21.423	Šuo	patelė	10 m.	mišrūnė	Mėginys iš darinio pieno liaukoje	Žemo piktybiškumo mišri tubulinė karcinoma	2021
M21.425	Šuo	patinas	7 mėn	čihuahua	Mėginys iš ausies galo vidinės pusės odos	Nestiprus dermatitas su alerginiu/urtikariniu komponentu.	2021
M21.426	Katė	patelė	6m.	mišrūnė	Mėginys iš klubinės žarnos	Lėtinis enteritas	2021
M21.427	Šuo	patelė	4 m.	Stafordšyro terjeras	Mėginys iš darinio vidiniame blauzdos paviršiuje	Regresuojanti histiocitoma	2021
M21.428	X	patinas	2 m	Žiurkė	Mėginys iš darinio ausies vidinėje dalyje	Zymbal‘s liaukos adenoma, turinti epiteliomos komponentą (epitelioma – tai adenoma, turinti atipinių morfologinių savybių).	2021
M21.430	Katinas	patinas	12 m.	mišrūnas	Mėginys iš darinio po dešine akimi	Gerai diferencijuota, žemo piktybiškumo fibrosarkoma	2021
M21.431	Šuo	patelė	8 mėn.	rotveileris	Mėginys iš darinio po liežuviu	Calcinosis circumscripta	2021
M21.432	X	X	2m.10mėn.	Jūrų kiaulytė	Mėginys iš darinio po oda, pilvo srityje	Liposarkoma, gerai diferencijuota 8. Histopatologinė diagnozė	2021
M21.434	Katinas	patinas	12 m.	mišrūnas	Mėginys iš darinio tarp menčių	Didelio piktybiškumo laipsnio fibrosarkoma (injekcijos ar traumos vietoje)	2021
M21.435	Šuo	patelė	5 m.	vokiečių aviganis	Mėginys iš darinių nugaros odoje	Gerai diferencijuota plokščialąstelinė karcinoma Histopatologinė diagnozė	2021
M21.436	Šuo	patinas	1m.	juodos sp.	Mėginys iš darinio odoje, alkūnės srityje, išopėjęs	Regresuojanti histiocitoma ir dermoje uždegiminis granuliacinis audinys.	2021
M21.437	Šuo	patinas	1m.	juodos sp.	Mėginys iš darinio odoje	Limfangiosarkoma. Apatiniai chirurginiai kraštai neigiami. Stebėti gyvūną dėl recidyvo (jei šoniniai kraštai buvo šalinti platūs, neturėtų recidyvuoti). 8. Histopatologinė diagnozė	2021
M21.439	X	patinas	2m.	Jūros kiaulytė	Mėginys iš darinio odoje, krūtinės srityje	Tricholemoma. Gerybinis odos epitelinis navikas, kuris turi išorinės plauko folikulo makšties diferenciaciją. Histopatologinė diagnozė	2021
M21.440	Šuo	patelė	9 m.	mišrūnė	Mėginys iš darinio snukio ertmėje	Gerai diferencijuota seilių liaukos adenokarcinoma	2021
M21.441	Šuo	patelė	6m.	dobermanas	Mėginys iš lizuotų dilbio kaulų distalinėje dalyje	Paraostealinė osteosarkoma	2021
M21.442	Katė	patelė	12m.	mišrūnė	Mėginiai iš skrandžio gleivinės ( 4gabalėliai)	Nestiprus lėtinis uždegimas	2021
M21.443	Katė	patinas	5m.	Abisinijos	Mėginys iš stipriai padidėjusio retrofaringinio limfinio mazgo (padidėję abiejose pusėse)	Hodgin limfoma arba į Hodgin panaši limfoma	2021
M21.444	Šuo	patelė	5m.	vokiečių aviganis	Mėginiai iš senos negyjančios žaizdos kairės priekinės kojos dorsoplantarinėje srityje (iš periferijos ir centro)	Centre -subrendęs fibrozinis granuliacinis audinys. Periferijoje – proliferuojantis uždegimis granuliacinis audinys su mastocitoze.	2021
M21.451	Katė	patelė	7 m.	mišrūnė	Mėginys iš darinio pieno liaukoje	Didelio piktybiškumo duktalinė-kribriforminė karcinoma	2021
M21.452	X	patinas	2m.	Žiurkė	Mėginys iš darinio hipofizėje ir plaučių mėginys	Plaučiai – didelio laipsnio hiperemija ir edema, hipiofizė – hipofizės adenoma, tikėtina somatotropinių ląstelių.	2021
M21.458	Šuo	patelė	7 m.	toyterjeras	Mėginys iš nosies gleivinės	Lėtinis uždegimas	2021
M21.459	Šuo	patinas	13m.	taksas	Mėginys iš nosies gleivinės	Gleivinės hiperplazija ir specifinis imuninis atsakas.	2021
M21.460	Šuo	patinas	5 m.	vokiečių aviganis	Mėginys darinio dantenose	Uždegiminis granuliacinis audinys	2021
M21.461	Šuo	patelė	8m.	Pomeranijos špicas	Mėginys iš darinio po oda, po šonkauliais kairėje pusėje	Lipoma. Gerybinis riebalinio audinio navikas.	2021
M21.462	Šuo	patinas	14 m.	mišrūnas	Mėginys iš darinio viršutinio voko	Uždegimas ir granuliacinio audinio vešėjimas	2021
M21.463	Šuo	patinas	11m.	vokiečių aviganis	Mėginys iš darinio blužnyje	Blužnies hematoma ir uždegimas	2021
M21.464	Šuo	patinas	9 m.	prancūzų bišonas	Mėginys iš darinio liežuvio pavadėlyje	Uždegiminis granuliacinis audinys ir daugiasluoksnio plokščiojo neragėjančio epitelio antrinė displazija (dėl uždegimo) – prekarcinominė būklė.	2021
M21.342	Šuo	patelė	9m.	Jorkšyro terjeras	Mėginys iš darinio pieno liaukoje	Duktalinė adenokarcinoma.	2021
M21.343	Šuo	patelė	8m.	borderkolis	Mėginys iš kiaušidės	Granulosa ląstelių navikas (lytinių stygų kilmės navikas, paprastai žemo pikytbiškumo)	2021
M21.345	Šuo	patelė	3m.	vengrų vižlas	Mėginys iš darinio odoje, kaklo šone	Keratininė cista	2021
M21.348	Šuo	patelė	10m.	Amerikos Stafordšyro terjeras	Mėginys iš plokščio kaulinio darinio galvos srityje	Osteoma (gerybinis kaulinis navikas). Nėra hialininės kremzlės zonos – galbūt ji nepateko į mėginį. Jei anamnezėje yra buvusi trauma šios vietos, tikėtina kad tai gali būti ir kaulinė traumuoto jungiamojo audinio metaplazija	2021
M21.349	Šuo	patelė	8 m.	auksaspalvis retriveris	Mėginys iš gimdos	Cistinė gimdos hiperplazija ir lėtinis uždegimas	2021
M21.350	X	patinas	1m.	Triušis	Mėginys iš odos	Nėra epidermio. Diagnozė negalima	2021
M21.351	Šuo	patinas	13m.	taksas	Mėginys iš nosies gleivinės	Gleivinės hiperplazija ir fibrozė	2021
M21.351	Šuo	patinas	13m.	taksas	Mėginys iš nosies gleivinės	Gleivinės hiperplazija ir fibrozė	2021
M21.352	Šuo	patinas	9 m.	rytų Europos aviganis	Mėginys iš darinio blužnyje	Blužnies hematoma. Ekstramedulinė hemopoezė	2021
M21.353	Šuo	patinas	4 m.	mopsas	Mėginys iš darinio ant priekinės kojos	I piktybiškumo laipsnio mastocitoma (žemesnio piktybiškumo). Tačiau didesnė dalis jos lokalizuota hipodermoje, o 2 laipsnių piktybiškumo sistema nėra validuota poodinėms mastocitomoms.	2021
M21.355	Šuo	patelė	10 m.	biglis	Mėginys iš darinio pieno liaukoje	Mioepitelioma su kremzliniu ir kauliniu audiniu. Gerybinis navikas. Tačiau lieka tikimybė, kad jei navikas didelis, į mėginį nepateko ta naviko dalis, kurioje yra piktybinė epitelio proliferacija. Histopatologinė diagnozė	2021
M21.356	Šuo	patelė	4 m.	Amerikos Stafordšyro terjeras	Mėginys iš darinio pilvo srities odoje	Žemo piktybiškumo mastocitoma Histopatologinė diagnozė	2021
M21.357	Šuo	X	2 m.2 mėn.	japonų činas	Mėginys iš darinio blužnyje	Blužnies hematoma. Kadangi kraštai apie darinį labai siauri, negalima įvertinti likusio blužnies audinio.	2021
M21.358	Šuo	patelė	4m.	ši-tsu	Mėginys iš darinio kairėje kaklo pusėje	Odos infiltracinė lipoma	2021
M21.359	Šuo	patinas	2m	šiba-inu	Mėginys iš darinuko riešo srityje	Odos hamartoma (į naviką panaši gerybinė būklė, kai nenavikiniai audiniai veša suformuodami neįprastos histologinės sandaros darinį) .	2021
M21.360	Šuo	patinas	14 m.	Džeko Raselo terjeras	Mėginys iš darinio tarp krūtinės ir petikaulio	Lipoma. Riebalinio audinio gerybinis navikas, kuris gali pasiekti didelių matmenų. Jei jaučiamas platus fiksuotas pagrindas, galima įtarti esant infiltracine.	2021
M21.361	Šuo	patelė	6m.	prancūzų buldogas	Mėginys iš darinio dantenose	Uždegiminis jaunas ir subrendęs granuliacinis audinys	2021
M21.362	Šuo	patinas	2m.	mišrūnas	Mėginys iš darinio odoje ant nugaros (keli darinukai)	Histiocitoma(histiocitų kilmės gerybinis navikas). Tačiau, kadangi darinukai, rašoma, yra keli, tikėtina kad tai reaktyvi histiocitozė (gerybinė uždegiminė reakcija), kurios histologinis vaizdas toks pat, diferencijuoti leistų tik imunohistocheminis tyrimas.	2021
M21.363	Šuo	patinas	12 m.	taksas	Mėginys iš darinio sėklidėje	Sertoli ląstelių navikas (gerybinis).	2021
M21.245	Šuo	patelė	6m.	mišrūnė	Mėginys iš darinio kairėje krūtinės pusėje, odoje	Infiltracinė miksolipoma (gerybinis navikas, turintis lipomos komponentą ir miksomos – gleives gaminančio naviko – komponentą).	2021
M21.246	Šuo	patinas	7m.	Tibeto mastifas	Mėginys iš darinio apatiniame žandikaulyje	Ameloblastinė fibroma	2021
M21.247	Katė	patinas	1m.	mišrūnas	Mėginys iš nosies gleivinės	Limfoidinio audinio hiperplazija	2021
M21.248	Šuo	patinas	4m.	Argentinos dogas	Pakartotiniai chirurginiai kraštai	Chiruginiai kraštai neigiami Histopatologinė diagnozė	2021
M21.249	Šuo	patelė	5m.	mišrūnė	Mėginys iš darinio ant uodegos	Riebalinių liaukų fibroadenoma su latakų plokščialąsteline metaplazija. Histopatologinė diagnozė	2021
M21.250	Katinas	patinas	6m.	mišrūnas	Storosios ir plonosios žarnos audinio mėginiai	Granulominis eozinofilinis aktyvus žarnų uždegimas. Įtariama toksoplazmozė Histopatologinė diagnozė	2021
M21.251	Šuo	patinas	7m.	haskis	Mėginys iš trūkusio darinio prie išangės	Hepatoidinės liaukos epitelioma (adenoma, įgaunanti atipinių požymių)	2021
M21.254	Katė	patinas	X	britų trumpaplaukė	Mėginys iš darinio snukio ertmėje	Eozinofilinė granuloma	2021
M21.255	Šuo	patelė	10m.	kernterjeras	Mėginiai (2) iš odos su paodžiu	Šunų idiopatinis mazginis sterilus panikulitas	2021
M21.257	Šuo	patinas	10m.	Sibiro haskis	Mėginys iš darinio kriptorchidinėje sėklidėje	Piktybinė seminoma Histopatologinė diagnozė	2021
M21.259	Šuo	patelė	13m.	šiurkščiaplaukis nykštukinis taksas	Mėginiai (2 ant vieno stiklelio) iš darinių snukio ertmėje	Neepiteliotropinė (B) vidutiniųjų ląstelių limfoma	2021
M21.260	Šuo	patelė	11m.	ši-tsu	Mėginys iš darinio ant liežuvio	X	2021
M21.261	Šuo	patelė	4m.6mėn.	Labradoro retriveris	Mėginys iš darinio odoje, alkūnės srityje (kabantis)	Neuroma (gerybinė, nenavikinė nervinių skaidulų ir Švano ląstelių proliferacija)	2021
M21.262	Katė	X	X	mišrūnė	Mėginys iš odos darinio, smilkinio srityje	Eozinofilinė granuloma	2021
M21.264	Šuo	patinas	X	haskis	Mėginys iš darinio priekinės kojos 5to piršto srityje	Invertinė papiloma Histopatologinė diagnozė	2021
M21.268	Šuo	patelė	9mėn.	mišrūnė	Mėginys iš darinio po oda kaklo srityje	Didelio piktybiškumo mastocitoma (II laipsnio, pagal Patnaik).	2021
M21.269	Katė	patelė	7m.	mišrūnė	Mėginys iš 12-štės žarnos	Lėtinis aktyvus uždegimas	2021
M21.270	Katinas	patinas	12m.	kastruotas	Mėginys iš darinio dantenose	Akantolitinė plokščialąstelinė karcinoma ir aplinkinio audinio uždegimas (granuliacijos su uždegimu).	2021
M21.271	Šuo	patelė	9m.	vakarų Škotijos baltasis terjeras	Mėginys iš pigmentuoto darinio odoje, pilvo srityje	Anaplastinė plazmocitoma. Chirurginiai kraštai neigiami.	2021
M21.272	Šuo	patelė	11m.	mišrūnė	Mėginys iš darinio po oda pažasties srityje	Panikulitas	2021
M21.273	Šuo	patelė	8m.	veislė	Mėginys iš darinio šalia anuso (išopėjęs)	Mastocitoma (laipsniui įverinti geriau tiktų senoji III laipsnių sistema – būtų II laipsnio). Chirurginiai kraštai neigiami.	2021
M21.274	Katė	patelė	2m.	rusų mėlynoji	Mėginys iš darinio po liežuviu (kietas, 4mm)	Uždegiminis granuliacinis audinys	2021
M21.275	Šuo	patinas	X	Labradoro retriveris	Pakitusios odos mėginys	Intersticinis difuzinis/folikulinis dermatitas	2021
M21.276	Šuo	patelė	3m.	mišrūnė	Mėginys iš darinio po oda kaklo ventralinėje dalyje	Bazinių ląstelių navikas (gerybinis).	2021
M21.276	Šuo	patelė	3m.	mišrūnė	Mėginys iš darinio po oda kaklo ventralinėje dalyje	Bazinių ląstelių navikas (gerybinis).	2021
M21.277	Šuo	patelė	10m.	dobermanas	Mėginys iš darinio alkūnės srityje, 5cm.	Hemangiopericitoma – žemo piktybiškumo sarkoma, kuri paprastai nemetastazuoja, tačiau dažni recidyvai pašalinto naviko vietoje.	2021
M21.278	Šuo	patelė	13m.	mišrūnė	Mėginys iš darinio ant liežuvio	Miksoma. Tai gerybinis jungiamojo audinio ląstelių navikas, paprastai kilęs iš nediferencijuotų jungiamojo audinio/mezenchimos ląstelių, kurios be kolageninių skaidulų, dar gamina didelį kiekį glikozaminoglikanų. Navikas nemetastazuoja, tačiau galimas recidyvas. Histopatologinė diagnozė	2021
M21.279	Šuo	patelė	9m.	biglis	Mėginys iš darinio ant lūpos	Amelanotinė melanoma.	2021
M21.280	Šuo	patinas	X	Karaliaus Karolio spanielis	Mėginys iš darinio ties kelio kloste	Plokščialąstelinė odos karcinoma	2021
M21.281	Šuo	X	X	veislė	Odos mėginys	Darier liga (genetiškai sąlygota folikulinė hiperkeratozė)	2021
M21.282	Šuo	patinas	6m.	vipetas	Mėginys iš pakitusios sėklidės	Antsėklidžio trauma su hemoragijomis ir ūmiu uždegimu. Sėklidės intersticinis uždegimas ir hemoragijos. Sėklidės trauma	2021
M21.283	Šuo	patelė	11m.	prancūzų buldogas	Mėginys iš darinio kairės pažasties srityje	Karcinomos (tikėtina, pieno liaukos), metastazė į limfinį mazgą. Tikslinga ištirti gyvūną dėl kitų metastazių (plaučiuose) Histopatologinė diagnozė	2021
M21.284	Katinas	patinas	17 m.	mišrūnas	Mėginys iš darinio ant kojos	Osteoklastinė osteosarkoma.	2021
M21.285	Šuo	patelė	7m.	valų korgis	Mėginys iš darinio pieno liaukoje	) Sekreto stazė ir acinusų ląstelių atrofija dėl ištekamojo latako plokščialąstelinės metaplazijos	2021
M21.286	Katinas	patinas	11m.	škotų stačiaausis	Mėginys iš nosies gleivinės	Lėtinis hiperplastinis rinitas	2021
M21.288	Šuo	patinas	7m.6mėn.	Berno zehnenhundas	Mėginiai iš pažandinės ir poliežuvinės seilių liaukų	Limfocitinis seilių liaukų uždegimas. Stebėti gyvūną (įvertinti ar nedidėja likę seilių liaukos, limfiniai mazgai) -nes tokiu histologiniu vaizdu gali prasidėti limfoma.	2021
M21.289	Šuo	patinas	9m.	mišrūnas	Mėginys iš darinio ant apyvarpės	Riebalinės liaukos adenoma su latakų plokščialąsteline metaplazija - gerybinis navikas Histopatologinė diagnozė	2021
M21.290	Katė	patelė	11m.	mišrūnė	Mėginys iš darinio pieno liaukoje	Tubulinė solidinė adenokarcinoma	2021
M21.293	Šuo	X	X	mišrūnas	Mėginys iš darinio blužnyje	Anaplastinė plazmocitoma. Ištirti gyvūną dėl židinių kauluose, odoje. Jei jų nėra, stebėti dėl jų atsiradimo, kadangi šis navikas gali būti blužnyje kaip pirminis ir kaip antrinis. Histopatologinė diagnozė	2021
M21.293	Šuo	X	X	mišrūnas	Mėginys iš darinio blužnyje	Anaplastinė plazmocitoma. Ištirti gyvūną dėl židinių kauluose, odoje. Jei jų nėra, stebėti dėl jų atsiradimo, kadangi šis navikas gali būti blužnyje kaip pirminis ir kaip antrinis. Histopatologinė diagnozė	2021
M21.296	Šuo	patelė	7m	mišrūnė	Mėginys iš kranialinės pilvinės pieno liaukos	Kompleksinė intralatakinė adenokarcinoma	2021
M21.297	Šuo	patelė	4m.	belgų aviganis	Mėginys iš darinuko ant ausies galo	Odos židininis uždegimas. Histopatologinė diagnozė	2021
M21.298	Šuo	patinas	X	Pikardijos žydrasis epanjolis	Mėginys iš darinio snukio ertmėje	Periferinė gigantinių ląstelių granuloma (gerybinė būklė, nors klasifikuojama kaip gerybinis navikas, bet pasižymi vietiniu ardančiu poveikiu). Elektrokauterio artefaktas	2021
M21.299	Šuo	patinas	9m.	pinčeris	Mėginys iš darinio dantenose	Osifikuojantis epulis Histopatologinė diagnozė	2021
M21.301	X	X	14m.	Arklys	Mėginys iš darinio ties gerklomis ir jungo vena (pilkas, gumbuotas)	Melanomos metastazė seilių liaukoje.	2021
M21.302	Šuo	patelė	10m.	Labradoro retriveris	Mėginys iš darinio priekinės kairės kojos II piršte, po oda	Intraderminė melanoma	2021
M21.303	Katė	patelė	16m.	siamo	Mėginys iš darinio viršutiniame žandikaulyje su fistule į nosį	Histologinis vaizdas leidžia įtarti plokščialąstelinę karcinomą, tačiau mėginys labai subyrėjęs, fragmentuotas, todėl sunku diferencijuoti ar tai ne ragėjanti plokščialąstelinė metaplazija dėl ilgalaikio uždegimo.	2021
M21.304	Šuo	patinas	11m. Aras.	taksas	Mėginys iš darinio analinėje srityje	Hepatoidinės liaukos adenoma su latakų plokščialąsteline metaplazija Histopatologinė diagnozė	2021
M21.305	Šuo	patinas	5m.	vokiečių aviganis	Mėginys iš darinio dešinėje pilvo pusėje	Keratininė cista. Granulominis dermos uždegimas, tikėtina kaip atsakas į keratino žvynelius, kurie galėjo iš cistos patekti į dermą gyvūnui kasant erkės įkandimo vietą.	2021
M21.307	Šuo	patelė	10m.	vokiečių aviganis	Mėginiai iš šlapiuojančios odos žaizdos šlaunikaulio srityje	Plazmocitinis-limfocitinis uždegimas. Alerginis dermatitas. Duomenų už SLE neužtenka	2021
M21.308	Šuo	patelė	11m.	prancūzų buldogas	Mėginys iš odos galvos srityje	Gilusis dermatitas. Alerginis.	2021
M21.309	Šuo	patelė	12m.	vokiečių aviganis	Mėginys iš darinio dešinėje pusėje, klubų srityje	Poliežuvinė lipoma. Liežuvio audinių uždegimas. Tikėtina traumuota tiek lipoma, tiek liežuvio audiniai kietu daiktu	2021
M21.310	Šuo	patinas	6m.	mišrūnas	Mėginys iš darinio ant lūpos	Sarkoidozė	2021
M21.312	Šuo	patinas	9m.	belgų aviganis	Mėginys iš darinio nugaros raumenyje (1mėginys) ir iš stuburo kanalo (2 mėginys)	Miopericitoma (žemesnio piktybiškumo laipsnio sarkoma).	2021
M21.313	Šuo	patinas	7m.	kviečiaspalvis švelniaplaukis terjeras	Mėginys iš darinio odoje, ties kryžkauliu	Odos bazoskvamozinė karcinoma. Chiruginiai kraštai neigiami	2021
M21.314	Šuo	X	6m.	Labradoro retriveris	Mėginiai iš darinio odoje, nugaroje, netoli dubens sr.	Cistiniai prakaito liaukų pokyčiai.	2021
M21.315	Šuo	patinas	13 m.	Labradoro retriveris	Mėginiai iš darinio odoje, ties riešo kaulų pagalvėle	Gerai diferencijuota plokščialąstelinė odos karcinoma. Chirurginių kraštų mėginys neturi.	2021
M21.316	Šuo	patinas	11m.	spanielis	Mėginys iš darinio snukio ertmės gleivinėje	Išopėjusi amelanotinė melanoma Histopatologinė diagnozė	2021
M21.317	Šuo	patelė	5m.	vengrų vižlas	Mėginys iš darinio tarp menčių	Gerai diferencijuota liposarkoma	2021
M21.318	Šuo	patinas	9m.	Sibiro haskis	Mėginys iš darinio ties uodegos pagrindu	Hepatoidinių liaukų adenoma	2021
M21.319	Šuo	patelė	6m.	mišrūnė	Mėginys iš skrandžio gleivinės (erozijos)	Nedidelio laipsnio gleivinės fibrozė	2021
M21.320	Šuo	patinas	3m.	toyterjeras	Mėginys iš darinio odoje, juosmens srityje.	Granulominis dermos ir poodžio uždegimas	2021
M21.321	Šuo	patinas	8m.	didysis pudelis	Mėginys iš hiperplazuotų dantenų	Granuliacinis audinys, kuris bręsdamas virsta fibroziniu audiniu.	2021
M21.322	Šuo	X	12m.	Parsono Raselo terjeras	Mėginys iš darinio tiesiojoje žarnoje	Gerai diferencijuota tubulinė karcinoma Histopatologinė diagnozė	2021
M21.323	Katė	patelė	5m.	mišrūnė	Mėginys iš darinio ant uodegos	Bazinių ląstelių karcinoma Histopatologinė diagnozė	2021
M21.324	Katinas	patinas	12m.	rusų mėlynoji	Mėginys iš darinio po oda, peties srityje	Fibrosarkoma. Stebėti gyvūną dėl recidyvo	2021
M21.325	Katinas	patinas	7m.	Bengalijos	Mėginys iš darinio ant užpakalinės dešinės kojos, šlaunies srityje	Mastocitoma	2021
M21.326	Šuo	patelė	11m.	mišrūnė	Mėginys iš darinio ties gerklomis	Uždegimo ir fistulės audinių nestebima. Mukozinė seilių liauka be pakitimų. Odos jungiamajame audinyje ir dalyje seilių liaukos mėginio kraujosrūva dėl operacijos.	2021
M21.327	Šuo	patinas	6m.	mišrūnas	Mėginys iš darinio snukio ertmėje	Fibrozinis epulis	2021
M21.328	Katė	patelė	13m.	mišrūnė	Mėginys iš darinio pieno liaukoje	Kribriforminė didelio piktybiškumo karcinoma. Įvertinti metastazių buvimą plaučiuose ir stebėti gyvūną dėl artimųjų ir tolimųjų metastazių.	2021
M21.330	Šuo	patinas	13m.	šiurkščiaplaukis nykštukinis taksas	Mėginys iš darinio snukio ertmėje	Fibrozinis epulis su kauline metaplazija	2021
M21.332	Šuo	patinas	6m.	Sibiro haskis	Mėginys iš darinio prie varpos	) Hepatoidinių liaukų epitelioma (adenoma, turinti atipijos požymių).	2021
M21.333	Šuo	patelė	12m.	vakarų Škotijos baltasis terjeras	Mėginys iš darinio dantenose	) Jaunas ir subrendęs uždegiminis granuliacinis audinys.	2021
M21.334	Katinas	patinas	5m.	Abisinijos	Mėginys iš darinio pažandiniame limfiniame mazge	Tikėtina, granulominio uždegimo židinys Histopatologinė diagnozė	2021
M21.335	Šuo	patinas	13m.	lygiaplaukis retriveris	Mėginys iš darinio ties krūtinkauliu	Kieta fibroma.	2021
M21.336	Katė	patelė	14m.	mišrūnė	Mėginys iš darinio ausyje	Sieros liaukos papilinė adenoma su neryškia atipija	2021
M21.337	Šuo	X	2m.	nykštukinis pudelis	Mėginys iš skrandžio gleivinės	Gleivinės nežymi fibrozė ir limfocitinis plazmocitinis uždegimas Histopatologinė diagnozė	2021
M21.338	Šuo	patelė	6m.	prancūzų buldogas	Mėginys iš pieno liaukos	Pieno liaukos adenozė (hiperplazija). Histopatologinė diagnozė	2021
M21.339	Šuo	patelė	11mėn.	mišrūnė	Mėginys iš darinio po oda ties mentės-žastikaulio sąnariu	Perivaskulitas, arterijų sienelės nekrozė, audinių nekrozė, granuliacinio audinio vešėjimas. Tikėtina, buvusi trauma. Stebėti dėl sisteminių vaskulitų	2021
M21.340	Šuo	patinas	4m.	vokiečių aviganio mišrūnas	Mėginys iš darinio blužnyje	Blužnies baltosios pulpos atrofija. Fibrosarkoma blužnyje Histopatologinė diagnozė	2021
M21.341	Šuo	patinas	13m.	Jorkšyro terjeras	Mėginys iš darinio odoje ant galvos	Bazinių ląstelių navikas, kurio dalis auga infiltruojančiai.	2021
M21.227	Katė	patinas	8 mėn?.	mišrūnas	Mėginys iš mezenterinių limfinių mazgų (padidėję)	) Uždegiminis limfinis mazgas (FIP, kiti virusai, toksoplazmos)	2021
M21.228	Šuo	patelė	9m.	mišrūnas	Mėginys iš pieno liaukos su raumenimis	Infiltracinė lipoma.	2021
M21.229	Katė	patelė	2 m.	mišrūnė	Mėginys iš mezenterinio limfinio mazgo	Reaktyvus - uždegiminis limfinis mazgas (FIP, kiti virusai, toksoplazmos)	2021
M21.230	Katė	patelė	12m	mišrūnė	Mėginys iš darinio pieno liaukoje	Intralatakinės karcinomos pradžia.	2021
M21.231	Šuo	patelė	10 m.	mišrūnė	Mėginys iš darinio pieno liaukoje	Kompleksinė intraduktalinė adenokarcinoma	2021
M21.236	Šuo	patelė	6 m.	pudelis	Mėginys iš darinių ant dantenų	Fibrozuojantys epuliai su stipriu specifiniu imuniniu atsaku	2021
M21.237	Šuo	patelė	11m.	prancūzų buldogas	Mėginys iš pakitusio priekinės kairės kojos 3čio piršto	) Osteoma	2021
M21.238	Šuo	patelė	3m.	prancūzų buldogas	Mėginys iš darinio dešinio peties srityje	Makrofaginė – alerginė granuloma. Sekti dėl recidyvo (lieka įtarimas, kad labai netipinio vaizdo, be atipijos požymių su uždegimo komponentu – mastocitoma).	2021
M21.239	Šuo	patinas	6m.	šiba-inu	Mėginys iš darinio prie danties	Ameloblastinis epulis	2021
M21.240	Šuo	patelė	13m.	mišrūnė	Mėginys iš darinio kaklo srityje	Trichoblastoma. Gerybinis odos epitelio navikas Histopatologinė diagnozė	2021
M21.241	Katė	patelė	2m.	mišrūnė	Mėginys iš darinio kairės galinės kojos , žemiau kulno	Makrofaginė granuloma. Kraujagyslių proliferacija dermos giliajame sluoksnyje. Didelis kiekis mastocitų leidžia įtarti alerginį komponentą. Histopatologinė diagnozė	2021
M21.242	Šuo	patinas	8 m.	rusų kurtas	Mėginys iš darinio galinės kairės kojos pirštakaulių srityje	Perikraujagyslinio dangalo navikas (žemo piktybiškumo sarkoma, stebėti gyvūną dėl recidyvo). Histopatologinė diagnozė	2021
M21.243	Šuo	patinas	12 m.	Jorkšyro terjeras	Mėginys iš darinio odoje	Bazinių ląstelių navikas su riebaline diferenciacija.	2021
M21.244	Šuo	patelė	9 m.	vokiečių aviganis	Mėginys iš darinio ant sprando	Pilomatrikoma . gerybinis odos navikas, kilęs iš plauko folikulo ląstelių.	2021
M21.108	Šuo	patelė	X	Maltos bišonas	Mėginys iš balso klostės anatominės vietos su granuliaciniu audiniu	Paruošti histologinį preparatą nepavyko.	2021
M21.109	Šuo	patelė	X	Jorkšyro terjeras	Mėginys iš balso klostės anatominės vietos	Gerklų audinio balso stygų vietoje edema ir uždegimo požymiai (ūmaus).	2021
M21.110	Šuo	patinas	X	Jorkšyro terjeras	Mėginys iš edemiškų audinių žemiau balso stygų	Gerklų audinių edema	2021
M21.113	Šuo	patelė	10 m.	Sibiro haskis	Mėginys iš darinio, apėmusio aortos trifurkaciją	Analinio maišelio modifikuotų prakaito apokrininių liaukų adenokarcinomos metastazė	2021
M21.115	Katė	patelė	16m.	mišrūnė	Mėginys iš darinio po liežuviu	Akantolitinė plokščialąstelinė karcinoma Histopatologinė diagnozė	2021
M21.118	Katė	patinas	1m.	sfinksas	Mėginys iš pakitusios odos galinėje dešinėje kojoje	Sfinksų mastocitozė (urticaria pigmentosa?) Histopatologinė diagnozė	2021
M21.129	Šuo	patinas	12m.	vakarų Škotijos baltasis terjeras	Mėginys iš darinio po oda, kryžiaus srityje (fliuktuojantis, punktuotas prieš 2mėn)	Buvęs ribotas uždegimas poodyje ir gilesniuose sluoksniuose, o dabar audinių nestiprus uždegimas ir granuliacinio audinio vešėjimas bei randėjimas –tikėtina, buvusi įkandimo, traumos, svetimkūnio vieta.	2021
M21.131	Katė	patelė	13m.	mišrūnė	Mėginys iš darinio pažasties srityje	Pieno liaukos tubulinės adenokarcinomos metastazė limfiniame mazge. Tikėtina, greitu laiku metastazių pasireiškimas plaučiuose.	2021
M21.134	Šuo	patelė	9 m.	toy pudelis	Mėginys iš darinio makšties sienelėje	Fibroma - gerybinis jungiamojo audinio navikas, kilęs iš fibroblastų. Histopatologinė diagnozė	2021
M21.137	Katė	patelė	6m.	rusų mėlynoji	Mėginys iš darinio po liežuviu	Eozinofilinė granulioma	2021
M21.138	Šuo	patinas	7m.	Labradoro mišrūnas	Mėginys iš darinio odoje, krūtinės dešinėje pusėje.	Vidutinio piktybiškumo mastocitoma. Histopatologinė diagnozė	2021
M21.139	Šuo	patelė	6m.	mišrūnė	Mėginys iš skrandžio gleivinės	Alerginis gastritas Histopatologinė diagnozė	2021
M21.140	Šuo	patelė	7m.	Sibiro haskis	Mėginys iš darinio kairėje krūtinės pusėje, ties paskutiniuoju šonkauliu, inkapsuliuotas, apie 10cm skersmens.	Hemangiopericitoma, verpetų-miksoidinio tipo (mažo piktybiškumo sarkoma, metastazės nedažnos, tačiau dažni recidyvai buvusio naviko vietoje).	2021
M21.141	Katė	patinas	8m.	sfinksas	Mėginys iš darinio prie uodegos šaknies	X	2021
M21.142	Šuo	patinas	6 mėn.	pudelis	Mėginys iš darinio abipus liežuvio	X	2021
M21.143	Šuo	patelė	8m.	basendi	Mėginys iš darinio prie kairės ausies (kaudaliai)	X	2021
M21.144	Šuo	patinas	12m.	mišrūnas	Mėginys iš darinio šalia išangės	Randinis jungiamasis audinys ir angiomatozė (proliferuojančių kapiliarų židiniai – nenavikinė būklė)	2021
M21.145	Šuo	patelė	6m.	Stafordšyro terjeras	Mėginys iš darinio po oda...lokalizacija???	Hemangiopericitoma – žemo piktybiškumo sarkoma, pasižyminti vietiniu agresyvu, metastazuoja labai retai. Sekti gyvūną dėl recidyvo, nes šis navikas dažnai recidyvuoja.	2021
M21.146	Šuo	patinas	9m.	rusų spanielis	Mėginys iš darinio odoje, galvos srityje	Duktalinė riebalinė adenoma	2021
M21.147	Šuo	patinas	X	mišrūnas	Mėginys iš darinio po oda, dešinės pažasties srityje	Infiltracinė lipoma.	2021
M21.148	X	patinas	10m.	Arklys	Mėginys iš darinio odoje, kojos distalinėje dalyje	Angiomatozė Histopatologinė diagnozė	2021
M21.149	X	patinas	3m.	Arklys	Mėginys iš darinio odoje, kaklo srityje.	Fibroblastinis sarkoidas Histopatologinė diagnozė	2021
M21.150	Šuo	patinas	10 m.	mišrūnas	Mėginys iš darinio pažastyje (juodas) ir iš darinio nugaroje (šviesus)	Tamsus darinys – spitzoidinė melanoma Šviesus darinys – vidutinio piktybiškumo mastocitoma	2021
M21.152	Katinas	patinas	10m.1mėn.	mišrūnas	Mėginys iš darinio po oda, tarp menčių	Lipoma. Tačiau vaizdas apie kraujagysles leidžia įtarti kitą naviką, kurio audiniai į mėginį nepateko.	2021
M21.153	Šuo	patelė	6 m.	mišrūnė	Mėginys iš darinio pieno liaukoje	Gerybinė mioepitelioma su kremzliniu audiniu. Kadangi mėginys gautas iš vieno darinio, lieka tikimybė kad kažkuris likęs darinys gali būti mioepitelioma su piktybine epiteline dalimi.	2021
M21.154	Katė	patinas	13m.	mišrūnas	Mėginys iš darinio ant uodegos	Bazinių ląstelių navikas. Gerybinis epidermio bazinių ląstelių kilmės odos navikas Histopatologinė diagnozė	2021
M21.155	Šuo	patelė	8m..	papiljonas	Mėginys iš darinio pieno liaukoje	Tubulinės adenokarcinomos kompleksas	2021
M21.157	Šuo	patelė	8m.	rytų Europos aviganis	Mėginys iš darinio pieno liaukoje	Latakinė adenokarcinoma. Histopatologinė diagnozė	2021
M21.158	Šuo	patelė	X	vokiečių aviganis	Mėginys iš darinio šlaunies srityje	Miksoidinė hemangiopericitoma su uždegimu. Tai mažo piktybiškumo mezenchiminis piktybinis navikas – sarkoma, kuris agresyvus vietiškai, dažnai recidyvuoja (su ryškesne atipija). Histopatologinė diagnozė	2021
M21.159	Šuo	patelė	14 m.	Labradoro retriveris	Mėginys iš darinio kairėje krūtinės pusėje, ties paskutiniuoju šonkauliu, inkapsuliuotas, apie 10cm skersmens.	Šviesių ląstelių karcinoma (mucin-rich carcinoma).	2021
M21.160	Šuo	patelė	10 m.	veislmė	Mėginys iš darinio pieno liaukoje	Gerai diferencijuotos duktalinės karcinomos kompleksas.	2021
M21.161	Šuo	patinas	4m.	mišrūnas	Mėginys iš darinio ant kairės priekinės kojos pėdos dorsalinės dalies	Intensyviai regresuojanti histiocitoma Histopatologinė diagnozė	2021
M21.162	Katė	patelė	4m.	sfinksas	Mėginys iš pakitusių audinių pašalintos miksosarkomos vietoje	Vietinė miksosarkomos metastazė	2021
M21.163	Šuo	patelė	8m.	samojedas	Mėginys iš darinio pieno liaukoje	Solidinė tubulinė adenokarcinoma (piktybinis epitelinės kilmės navikas). Histopatologinė diagnozė	2021
M21.164	Katinas	patinas	13m.	rusų mėlynasis	Mėginys iš darinio kaklo odoje	Bazinių ląstelių navikas (epitelinės kilmės – bazinių ląstelių – gerybinis navikas), pereinantis į bazinių ląstelių karcinomą (piktybinį epitelinės kilmės naviką) Histopatologinė diagnozė	2021
M21.165	Šuo	patinas	11m.3mėn	erdelterjeras	Mėginys iš darinio ant galinės kairės kojos kelio srityje	Gerai diferencijuota plokščialąstelinė odos karcinoma.	2021
M21.166	Šuo	patinas	7m.	rotveileris	Mėginys iš darinio pilvo sienos šone	Fibroma, kieta. Gerybinis mezenchiminės kilmės (iš fibroblastų) navikas	2021
M21.168	X	patelė	11m.	Arklys	Mėginys iš pakitusio kaulo skruostikaulio, nosikaulio srityje. 1,5mėn negyja, pūliuoja	Osteomielitas Histopatologinė diagnozė	2021
M21.169	Šuo	patelė	8m..	foksterjeras	Mėginys iš darinio pieno liaukoje	Gerai diferencijuota mišri duktalinė adenokarcinoma	2021
M21.170	Šuo	patelė	11m.	Jorkšyro terjeras	Mėginys iš darinio kaklo odoje, ventralinėje dalyje	Mastocitoma. Didelio piktybiškumo. Histopatologinė diagnozė	2021
M21.171	Šuo	patelė	4m.	rotveileris	Mėginys iš darinio prie spenelio	Prakaito liaukų cistinė adenoma	2021
M21.172	Šuo	patelė	14m.	Pekino šunelis	Mėginys iš darinio pieno liaukoje? (nebuvo lydraštyje parašyta iš kur...)	Mioepitelioma su kremzlės audiniu ir epitelinės dalies intralatakinė hiperplazija. Histopatologinė diagnozė	2021
M21.173	Šuo	patelė	10m.	Maltos bišonas	Mėginys iš darinio snukio ertmės gleivinėje (žymėjimas – nuo liežuvio ventralinio paviršiaus – siūlas).	Fibrozinio jungiamojo audinio išvešėjimas (buvęs granuliacinis audinys).	2021
M21.174	Šuo	patelė	10 m.	kernterjeras	Mėginys iš darinio pieno liaukoje	X	2021
M21.175	Katinas	patinas	8 m.	mišrūnas	Mėginys iš darinio ant dešinės ausies kaušelio	Kačių sarkoidas. Gerybinis navikas, sukeltas galvijų papilomos viruso (kaip ir arklių sarkoidas). Histopatologinė diagnozė	2021
M21.177	Šuo	patinas	8m.	mišrūnas	Mėginys iš darinio pieno liaukos srityje	Didelio piktybiškumo mastocitoma	2021
M21.178	Šuo	patinas	3m.	samojedas	Mėginys iš darinio iš išopėjusios scrotum odos	Histologinis vaizdas atitinka alerginio dermatito vaizdą. Histopatologinė diagnozė	2021
M21.179	Šuo	patelė	6 m.	vakarų Škotijos baltasis terjeras	Mėginys iš darinio pieno liaukoje	Komedokarcinoma Histopatologinė diagnozė	2021
M21.180	Katė	patelė	15m.3mėn.	veislmė	Mėginys iš darinio pieno liaukoje	Komedokarcinoma.	2021
M21.181	Šuo	patinas	X	biglis	Mėginys iš darinio ant kairės priekinės kojos	Intensyviai regresuojanti histiocitoma su uždegimu	2021
M21.182	Šuo	patinas	7m.	mišrūnas	Mėginys iš darinio ant priekinės kojos, lateralinėje pusėje dvicepso	X	2021
M21.183	Šuo	patelė	11m.	mišrūnė	Mėginys iš darinio prie ausies, panašus į vynuogių kekę	X	2021
M21.184	Šuo	patelė	11m.	auksaspalvis retriveris	Mėginys iš darinio kaudalinėje priekinėje pieno liaukoje	X	2021
M21.185	Šuo	patelė	10m.	mišrūnas	Mėginys iš darinio ties kairės akies apatiniu voku	Arba buvusi hematoma arba traumuota su hemoragija prakaito liaukos cista	2021
M21.186	Katinas	patinas	6m.	mišrūnas	Mėginys iš darinio dešinės pusės pirmos pieno liaukos srityje, poodyje	Gerai vaskuliarizuota lipoma	2021
M21.187	Šuo	patelė	2009m.	Labradoro retriveris	Mėginys iš darinio skydliaukėje	Medulinė karcinoma (C ląstelių karcinoma).	2021
M21.188	Katė	patelė	14m.	britų trumpaplaukė	Mėginys iš darinio snukio ertmėje	Proliferacinis limfocitinis plazmocitinis uždegimas, tikėtina, su eozinofilinės granulomos komponentu.	2021
M21.189	Katė	patelė	1m.	mišrūnė	Mėginys iš darinio snukio ertmėje	Eozinofilinė granuloma	2021
M21.190	Šuo	patelė	X	anglų kokerspanielis	Mėginys iš darinio kairės kojos peties srityje	Hemangiopericitoma (mažo piktybiškumo, vietiškai invazinė sarkoma, kuri linkusi recidyvuoti)	2021
M21.191	Šuo	patinas	10 m.	Džeko Raselo terjeras	Mėginys iš darinio paraanalinėje srityje	Hepatoidinių liaukų adenoma (gerybinis navikas)	2021
M21.192	Šuo	patelė	8m.	rytų Europos aviganis	Mėginys iš darinio kirkšnies srityje	Labai atipinio vaizdo regresuojanti ir su uždegimu histiocitoma	2021
M21.193	Šuo	patinas	13m.	vokiečių aviganis	Mėginys iš darinio paraanalinėje srityje	Hepatoidinių liaukų epitelioma (tarpinis variantas tarp adenomos ir karcinomos – kai adenoma įgyja dalį karcinomos požymių).	2021
M21.194	Šuo	patelė	10m.	mišrūnas	Mėginys iš darinio pieno liaukoje	Kompleksinė duktalinė adenokarcinoma Histopatologinė diagnozė	2021
M21.195	Šuo	patelė	10m.	prancūzų buldogas	Mėginys iš darinio po oda, dešinės menties srityje	Lėtinis proliferacinis uždegimas Histopatologinė diagnozė	2021
M21.196	Šuo	patelė	10 m.	vakarų Škotijos baltasis terjeras	Mėginys iš skrandžio gleivinės	Eozinofilinis nestiprus gastritas, gleivinės paviršinė fibrozė	2021
M21.197	Šuo	X	8m	Havanos bišonas	Mėginys iš pakitusių kepenų	Poūmis arba lėtinis aktyvus nestiprus hepatitas, hidropinė degeneracija, steroidinė hepatopatija	2021
M21.198	Šuo	patelė	X	Jorkšyro terjeras	Mėginys iš darinio odoje	Keratininė cista	2021
M21.199	Katė	patelė	X	Peterbald	Mėginys iš pakitusio pieno liaukos spenelio.	Alerginis dermatitas, antriniai epidermio pokyčiai	2021
M21.200	Šuo	patinas	X	Kavalieriaus Karaliaus Karolio spanielis	Mėginys iš darinio ausies landoje	Bazinių ląstelių karcinoma (vietiškai agresyvus, paprastai nemetastazuojantis odos epidermio bazinių ląstelių kilmės navikas).	2021
M21.203	X	X	6m.	Arklys	Mėginys iš darinio kaklo srityje	Fibroma (fibromatozė?) Histopatologinė diagnozė	2021
M21.204	Šuo	patinas	7m.	Stafordšyro terjeras	Mėginys iš darinio po oda, kairės šlaunies srityje	Mastocitoma, didelio pitkybiškumo	2021
M21.205	Šuo	patelė	5m.	vokiečių aviganio mišrūnas	Mėginys iš žaizdos krašto (negyja)	Lėtinis dermatitas. Mėlynos struktūros – tikėtina, grybelio hifai (galbūt išorinė kontaminacija). Histopatologinė diagnozė	2021
M21.206	Šuo	X	12 m.	škotų terjeras	Mėginys iš darinio blužnyje	Limfoblastinė limfoma Histopatologinė diagnozė	2021
M21.207	Šuo	patinas	14m	korgis	Mėginys iš blužnies (M21.207) ir mėginys iš kepenų (M21.208)	M21.207 – blužnies ektramedulinė hemopoezė, mielolipoma. M21.208 – didelio laipsnio kepenų hidropinė degeneracija ir hepatitas.	2021
M21.209	Katė	patelė	10m.	Bengalijos	Mėginys iš darinio iš ant uodegos	Bazinių ląstelių karcinoma su folikuline diferenciacija (mažo piktybiškumo, vietiškai agresyvus odos epidermio bazalinių ląstelių kilmės navikas) Histopatologinė diagnozė	2021
M21.210	Šuo	patelė	11m.	Jorkšyro terjeras	Mėginys iš darinio pieno liaukoje	Fibrino masė ir epitelinių ląstelių fragmentas (tikėtina, kraujavimas dėl intraepitelinės hiperplazijos).	2021
M21.213	Šuo	patinas	12m.	auksaspalvis retriveris	Mėginys iš darinio plaštakos srityje	Uždegiminis nevienodo subrendimo granuliacinis audinys Histopatologinė diagnozė	2021
M21.214	Šuo	patelė	11 m.	bokseris	Mėginys iš darinio blužnyje	Blužnies karcinoidas (neuroendokrininis navikas, tikėtina kad tai metastatinis židinys).	2021
M21.215	Šuo	patelė	10 m.	mišrūnė	Mėginys iš darinio dantenose	Fibrozuojantis epulis	2021
M21.216	Šuo	patelė	14m.	biglis	Mėginys iš darinio blužnyje ir iš darinio makštyje	Blužnis	2021
M21.217	Šuo	patelė	10 m.	Labradoro retriveris	Mėginys iš darinio kulno lateralinėje srityje	Pseudoliaukinė plokščialąstelinė odos karcinoma	2021
M21.218	Šuo	patelė	7m.	ši-tcu	Mėginys iš dauginių darinių pieno liaukoje	Serozinis limfadenitas, buvusi hemoragija limfiniuose mazguose.	2021
M21.219	Šuo	patinas	5m.	Labradoro retriveris	Mėginys iš darinio kairės priekinės kojos alkūnės srityje	Odos infiltracinė lipoma	2021
M21.222	Šuo	patelė	10 m.	vokiečių aviganis	Mėginys iš darinio pieno liaukoje	Kompleksinė intraduktalinė karcinoma. Histopatologinė diagnozė	2021
M21.225	X	patinas	7m.	Triušis	Mėginys iš čiobreliaukės	) Čiobreliaukės hiperplazija ir uždegimas, kraujagyslių fibrinoidinė nekrozė (galima įtarti virusinę infekciją, autoimuninę ligą).	2021
M21.226	Šuo	patelė	17 m.	rusų terjeras	Mėginys iš darinio gimdoje	Leiomioma (gerybinis neruožuotųjų miocitų navikas)	2021
M21.107	Šuo	patinas	2m.	airių kviečiaspalvis švelniaplaukis terjeras	Mėginys iš pakitusios ausų odos (paraudusi, su šašais)	Alerginis dermatitas? Duomenų už vaskulitą, autoimunines pūslines ligas neužtenka.	2021
M21.001	Šuo	patelė	9m.	Jorkšyro terjeras	Mėginys iš darinio pieno liaukoje	Tubulinė adenokarcinoma	2021
M21.002	Šuo	patelė	7m.	mišrūnė	Mėginys iš pasaito limfinio mazgo	Limfadenitas ir sinusų histiocitozė. Kadangi gyvūnui diagnozuotas ir splenitas, atlikti tyrimus infekcinių ligų atžvilgiu.	2021
M21.003	Šuo	patelė	13m	mišrūnė	Mėginys iš darinio Synulox leidimo vietoje (dauginiai dariniai)	Svetimkūnio granuloma ir panikulitas.	2021
M21.004	Šuo	patelė	7m.	mišrūnė	Mėginys iš blužnies	Poūmis splenitas	2021
M21.005	Katė	patelė	15m.	mišrūnė	Mėginys iš darinio po liežuviu	Plokščialąstelinė karcinoma	2021
M21.006	Katė	patelė	10 m.	Meino meškėnas	Mėginys iš darinio pieno liaukoje	Anaplastinė karcinoma	2021
M21.007	Šuo	patinas	8m.	zvergpinčeris	Mėginys iš darinio odoje prie menčių.	Odos plokščialąstelinė ragėjanti karcinoma	2021
M21.008	Šuo	patelė	6m.	mišrūnė	Mėginys iš darinio pieno liaukoje	Mioepitelioma. Epitelinės dalies beveik nėra, galima tik įtarti arba gerai diferencijuotą adenokarcinomą arba intralatakinę hiperplaziją. Histopatologinė diagnozė	2021
M21.009	Šuo	patelė	10m.	vokiečių aviganis	Mėginys iš darinio pieno liaukoje	Tubulinė adenokarcinoma.	2021
M21.010	Katė	patelė	1m.	Meino meškėnas	Mėginys iš žarnų pasaito limfinio mazgo	Sinusų histiocitozė, uždegiminė reakcija. Ištirti dėl toksoplazmų, FIP, svetimkūnio, endoparazitų.	2021
M21.011	Šuo	patinas	12 m.	pudelis	Mėginys iš darinio odoje, tarp menčių	Pilomatrikoma. Gerybinis odos epitelinis navikas.	2021
M21.012	Šuo	patinas	6m.	akita	Mėginys iš colon ir plonosios žarnos.	Granulominis uždegimas. Tikėtina, svetimkūnis.	2021
M21.013	Šuo	patelė	11m.	mišrūnė	Mėginys iš darinio pieno liaukoje	Mioepitelioma. Tikėtina, kiek galima spręsti iš likusių fragmentų epitelinių struktūrų, kad tai yra adenomos audiniai aplink mioepiteliomą.	2021
M21.014	Katinas	patinas	13 m.	siamo	Mėginys iš šlaplės	Šlaplės gleivinės fibrozė, tikėtina dėl buvusio uždegimo.	2021
M21.015	Šuo	patelė	12 m.	bokseris	Darinys galinės kojos piršto odoje	Fibroma ir alerginė reakcija.	2021
M21.016	Šuo	patelė	9m	anglų spanielis	Mėginys iš darinio pieno liaukoje	Karcinosarkoma.	2021
M21.017	Katė	patinas	8 m.	mišrūnas	Mėginys iš darinio tarp menčių	Vakcinos vietos sarkoma	2021
M21.019	Šuo	patinas	2m.	vok.bokseris	Mėginys iš skrandžio gleivinės	Gleivinės fibrozė ir liaukų hiperplazija.	2021
M21.020	Šuo	patinas	X	biglis	Mėginys iš darinio ant gomurio	Švanoma (gerybinis periferinių nervų dangalų ląstelių navikas)	2021
M21.021	Šuo	patelė	X	foksterjeras	Mėginys iš darinio ant gomurio	Uždegiminis granuliacinis audinys.	2021
M21.022	Šuo	patinas	5 m.	škotų terjeras	Mėginys iš cistiškai pakitusių kepenų	Dauginės cistos, fibrozė, tulžies latakų hiperplazija. Pagal kompaktinę rausvą membraną dviejose cistose galima įtarti daugiakamerį echinokoką. Pačio parazito nerasta mėginyje.	2021
M21.023	Katinas	patinas	5m.	mišrūnas	Mėginys iš darinio po liežuviu	In situ plokščialąstelinės karcinomos perėjimas į invazinę karcinomą.	2021
M20.024	Šuo	patinas	14 m.	mišrūnas	Mėginys iš darinio odoje	Didelio laipsnio mastocitoma.	2021
M21.025	Šuo	patinas	10m.	vakarų Škotijos baltasis terjeras	Mėginys iš darinio minkštajame gomuryje	Blogai diferencijuota plokščialąstelinė karcinoma	2021
M21.026	Šuo	patinas	10m.	vakarų Škotijos baltasis terjeras	Mėginys iš darinio pažandinio limfinio mazgo vietoje	Minkštojo gomurio blogai difrencijuotos plokščialąstelinės karcinomos metastazė	2021
M21.027	Šuo	patinas	5m.	mišrūnas	Mėginiai iš odos (nugara, nosies veidrodėlis, ausis)	Paviršinis dermatitas, alerginis. Histopatologinė diagnozė	2021
M21.028	Katė	X	2m.	kornišreksas	Mėginys iš darinio pieno liaukoje	Uždegiminė granuloma.	2021
M21.029	Katė	patelė	6m.	mišrūnė	Mėginys iš žaizdos odoje, pašalinto pieno liaukos naviko vietoje	Dermos fibrozė ir stiprus uždegimas su granuliacinio audinio formavimuisi.	2021
M21.293	Šuo	X	X	mišrūnas	Mėginys iš darinio blužnyje	Anaplastinė plazmocitoma. Ištirti gyvūną dėl židinių kauluose, odoje. Jei jų nėra, stebėti dėl jų atsiradimo, kadangi šis navikas gali būti blužnyje kaip pirminis ir kaip antrinis. Histopatologinė diagnozė	2021
M21.030	Šuo	patinas	5m.	vokiečių aviganis	Mėginys iš darinio blužnyje	Vidutinio dydžio ląstelių limfoma , iš ląstelių morfologijos sunku pasakyti ar T ar B.	2021
M21.031	Šuo	patinas	X	mišrūnas	Mėginys iš darinio ant gomurio	Granuliacinis audinys su specifiniu imuniniu atsaku.	2021
M21.032	Šuo	patinas	1m.	naujosios Škotijos retriveris	Mėginys iš darinio odoje, alkūnės srityje	Didelio laipsnio mastocitoma. Reikalinga apatinio chirurginio krašto revizija.	2021
M21.033	Šuo	patinas	X	akita	Mėginys iš pakitusios nenusileidusios sėklidės	Sėklidės regresijos sindromas (vienpusis). Šis pokytis, tikėtina, sąlygotas intrauteriniu periodu įvykusio sėklidės užsisukimo ir po to sekančio sėklidės infarkto. Histopatologinė diagnozė	2021
M21.034	X	X	3m.	Afrikinis baltapilvis ežys	Mėginys iš darinio dešinėje krūtinės pusėje po oda	Panikulitas.	2021
M21.035	Šuo	patelė	9m.	vakarų Škotijos baltasis terjeras	Darinys dantenose	Granuliacinis audinys su uždegimu. Histopatologinė diagnozė	2021
M21.036	Šuo	patinas	9m.	zvergšnauceris	Mėginys iš mezenterinio limfinio mazgo	Granulominis limfinio mazgo uždegimas. Citologinis preparatas – neutrofilinis limfinio mazgo uždegimas.	2021
M21.037	Katė	patinas	6m.	mišrūnas	Mėginys iš darinio šlapimo pūslėje (dauginiai dariniai)	Hiperplastinis – intersticinis cistitas Histopatologinė diagnozė	2021
M21.039	Šuo	patinas	X	Sibiro haskis	Mėginys iš darinio ant gomurio	Gleivinės hiperplazija su specifiniu imuniniu atsaku.	2021
M21.040	Šuo	patinas	X	mišrūnas	Mėginys iš darinio snukio ertmėje	Granuliacinis audinys su alerginiu komponentu	2021
M21.041	Katė	patinas	X	mišrūnas	Mėginys iš žaizdos pėdutėje	Eozinoflinė granuloma	2021
M21.042	Katė	patinas	7 m.	mišrūnas	Dauginiai dariniai priekinės kojos medialinės pusės odoje	Apokrininių prakaito liaukų adenokarcinoma	2021
M21.043	Šuo	patinas	14 m.	foksterjeras	Darinys anuso srityje	Hepatoidinių liaukų adenoma	2021
M21.044	Šuo	patelė	1m.	Malu	Mėginys iš 12štės žarnos	Bioptatas gautas labiau iš piliorinės skrandžio dalies. Gleivinės uždegimas (poūmis arba lėtinis aktyvus). Histopatologinė diagnozė	2021
M21.045	Šuo	patinas	5mėn	vipetas	Mėginys iš darinio odoje krūtinės srityje	Calcinosis circumscripa.	2021
M21.046	Šuo	patinas	6m.	mitelšnauceris	Piršto dalis su nagu	Intraostealinė dermoidinė cista Histopatologinė diagnozė	2021
M21.048	Katė	patinas	8m.	Meino meškėnas	Mėginys iš darinio dantenose	Osifikuojantis epulis su uždegimu Histopatologinė diagnozė	2021
M21.049	Katė	patelė	5m.	mišrūnė	Mėginys iš pakitusios pieno liaukos	Mezenchiminė – epitelinė hiperplazija. Dishormoninė būklė, būtina gyvūno kastracija. Histopatologinė diagnozė	2021
M21.050	Katė	patelė	2m	mišrūnė	Mėginys iš žaizdos snukio ertmėje	Eozinofilinė granuloma.	2021
M21.051	Šuo	patinas	8m10mėn.	samojedas	Mėginys iš pakitusio viršutinio žandikaulio kaulo	Osteomielitas su nekroze.	2021
M21.052	Katinas	patelė	5m.	rusų mėlynoji	Mėginys iš darinio gerklų-skydliaukės srityje	Histologinis vaizdas atitinka paraskydinės liaukos karcinomą, tačiau vien iš HE pjūvio sunku diferencijuoti nuo skydliaukės parafolikulinių ląstelių gerai diferencijuotos karcinomos.	2021
M21.053	Šuo	patelė	16m.	Pekino šunelis	Mėginys iš pakitusios prieinkstinės liaukos	Prieinkstinės liaukos žievės pluoštinės zonos adenoma su ekstrameduline hemopoeze (mieloidinės eilės) ir besiformuojanti mielolipoma.	2021
M21.054	Katė	patelė	5m.	mišrūnė	Mėginys iš darinio snukio ertmėje	Uždegiminis granuliacinis audinys	2021
M21.055	Šuo	patinas	11mėn.	vakarų Škotijos baltasis terjeras	Mėginys iš plonosios žarnos	Uždegiminė žarnyno liga Histopatologinė diagnozė	2021
M21.056	Šuo	patinas	14mėn..	cane Corsa	Mėginys iš darinukų liežuvyje	Calcinosis circumscripta	2021
M21.057	Šuo	patelė	3m.	anglų buldogas	Mėginys iš darinio tiesiojoje žarnoje	Gerai diferencijuota papilinė mucininė karcinoma	2021
M21.058	Šuo	patinas	6m.	mopsas	Mėginys iš darinio kaklo srityje	Gerybinė švanoma Histopatologinė diagnozė	2021
M21.059	Šuo	patinas	8m 10mėn.	samojedas	Mėginys iš pakitusio viršutinio žandikaulio kaulo	Osteomielitas su nekroze.	2021
M21.059	Šuo	patinas	10m.	mišrūnas	Mėginys iš darinio dantenose	Cistinė ameloblastoma. Dalis šių navikų laikomi vietiškai agresyviais. Stebėti gyvūną dėl recidyvo.	2021
M21.061	Šuo	patelė	3m.	Džeko Raselo terjeras	Žnyplinė biopsija iš 12štės gleivinės	Uždegiminė žarnų liga. Tikėtina, alerginės reakcijos žarnyno gleivinėje. Histopatologinė diagnozė	2021
M21.062	Šuo	patelė	10m.	mopsas	Mėginys iš darinio kietojo gomurio – dantenų riboje	Fibrozinis epulis (odontogeninė fibroma). Histopatologinė diagnozė	2021
M21.063	Šuo	patinas	10m.	vakarų Škotijos baltasis terjeras	Mėginys iš darinio kaklo srityje	Didelio laipsnio (anaplastinė) mastocitoma. Histopatologinė diagnozė	2021
M21.064	Šuo	patelė	10m.	Jorkšyro terjeras	Mėginys iš darinio viršutiniame žandikaulyje	Polimorfinė seilių liaukos adenokarcinoma	2021
M21.065	Šuo	patelė	16m.	mišrūnė	Mėginys iš darinio (8*5cm) vulvos srityje	Leijomioma, gerybinis, dažnas vulvos srities navikas kalėms.	2021
M21.066	Šuo	patelė	4m.	australų aviganis	Mėginys iš darinio kairės pusės kirkšnies pieno liaukoje, apie 5mm dydžio	Fibrozuojanti adenozė (gerybinė būklė)	2021
M21.067	Šuo	patelė	11m.	mišrūnas	Mėginys iš darinio ant dešinės akies voko	Lėtinis granulominis uždegimas, galima įtarti audinių lokalią grybelinę infekciją.	2021
M21.068	Katė	X	7m.	Meino meškėnas	Mėginys iš darinio dantenose	Fibrozuojantis epulis	2021
M21.069	Šuo	patinas	6 m.	prancūzų buldogas	Mėginys iš darinio snukio ertmėje	Fibrozuojantis epulis (periferinė odontogeninė fibroma)	2021
M21.070	Šuo	patelė	10m.	zvergšnauceris	Mėginys iš darinio pažasties srityje (šlapiuojantis)	Mastocitoma, didelio piktybiškumo laipsnio	2021
M21.071	Šuo	X	3m.	Belgų aviganis	Mėginys iš darinio ant šlaunies	Žemo piktybiškumo laipsnio mastocitoma. Stebėti dėl recidyvo	2021
M21.072	Šuo	patinas	4m.	zvergšnauceris	Mėginys iš darinio poodyje, nugaroje	Keratininė cista	2021
M21.073	Šuo	patelė	5m.	mišrūnė	Mėginys iš darinio viršutinėje lūpoje	Stipriai traumuota su uždegimu histiocitoma.	2021
M21.074	Šuo	patinas	7m.	mišrūnas	Mėginys iš darinio ant dešinės priekinės kojos, dorsalinėje plaštakos dalyje, *3,2cm dydžio	Gilusis dermatitas -lėtinis uždegimas su granuliacinio audinio formavimusi	2021
M21.077	Šuo	patelė	14m.	mišrūnė	Mėginys iš darinio pieno liaukoje	Adenokarcinomos ir piktybinės mioepiteliomos kompleksas	2021
M21.078	Šuo	patelė	8m	vokiečių aviganis	Mėginys iš darinio makštie sienelėje	Minkšta fibroma.	2021
M21.079	Šuo	patelė	9m.	mišrūnė	Mėginys iš pakitusios žarnos sienelės	Lėtinis proliferacinis uždegimas (tikėtina, buvusi perforacija sienelės svetimkūniu)	2021
M21.080	Šuo	patelė	7m.	Veimaro trumpaplaukis paukštšunis	Mėginys iš darinio pieno liaukoje, prie spenelio	Latakinė adenokarcinoma.	2021
M21.081	Katė	patinas	9m7mėn.	mišrūnas	Mėginys iš darinio ties dešine mentimi	Blogai diferencijuota fibrosarkoma	2021
M21.082	Šuo	patelė	12m.	biglis	Mėginys iš 20cm skermens darinio kairiame krūtinės šone	Pecoma - perikraujagyslinis epitelioidinių ląstelių navikas (žemo piktybiškumo sarkoma). Stebėti gyvūną dėl recidyvo. Histopatologinė diagnozė	2021
M21.083	Šuo	patinas	5m.	vakarų Škotijos baltasis terjeras	Mėginys iš darinio ties kairės ausies pagrindu	Keratininė cista	2021
M21.085	Šuo	X	13m.	Jorkšyro terjeras	Mėginys iš darinio po liežuviu	Liposarkoma	2021
M21.086	Šuo	patelė	9m.	vokiečių dogas	Mėginys iš darinio ant apatinės lūpos (gleivinėje dalyje)	Granuliacinis audinys, su atipija (sarkomos pradžia?)	2021
M21.087	Katė	patelė	5m.	mišrūnė	Mėginys iš darinio tarp menčių	Liposarkoma (gerai diferencijuota).	2021
M21.088	Katė	patelė	12m.	britų trumpaplaukė	Mėginys iš darinio pieno liaukoje	Angiolipoma	2021
M21.089	Šuo	patinas	12m.	mišrūnas	Mėginys iš darinio ant nosies	Perineurioma (iš perineuriumo kilęs gėrybinis navikas).	2021
M21.090	Šuo	patelė	12m.	Maltos bišonas	Mėginys iš blužnies uodegos	Hemangiosarkoma ir hematoma	2021
M21.091	Šuo	patelė	13m.	kokerspanielis	Mėginys iš darinio ant dešinės ausies	Odos riebalinės liaukos epitelioma (adenoma, įgaunanti atipinių savybių)	2021
M21.092	Šuo	patelė	10m.	ši-tsu	Mėginys iš pakitusio skrandžio sienelės	Mucininė skrandžio gleivinės adenokarcinoma	2021
M21.093	Šuo	patelė	4m.	mišrūnė	Mėginys iš darinio nugaros srityje	Didelio piktybiškumo laipsnio mastocitoma	2021
M21.094	Šuo	patelė	5m.	mopsas	Mėginys iš darinio ant kojos 5to piršto	Granuloma (lėtinis aktyvus proliferacinis uždegimas)	2021
M21.095	Šuo	patelė	7m.	Džeko Raselo terjeras	1. mėginys nuo šlaunies 2.mėginys netoli makšties	1. keratininės cistos ir fibroma odos 2. laktuojančios pieno liaukos fragmentas	2021
M21.096	Katė	X	14m.	mišrūnė	Mėginys iš darinio nuo dantenų	Ektopinė mukozinė seilių liauka su aplinkinių audinių uždegimu.	2021
M21.098	Katė	patinas	3m.	mišrūnas	Mėginys iš nosies ertmės	Alerginis uždegimas jungiamajame audinyje ir galima įtarti buvusią perineuriomą (atskiri audinio fragmentai, sunku vertinti).	2021
M21.099	Katė	patinas	7m.	Meino meškėnas	Mėginys iš apatinio žandikaulio	Degeneraciniai pokyčiai (po buvusio uždegimo, kartotinės traumos).	2021
M21.100	Šuo	patinas	12m 9mėn.	mišrūnas	Mėginys iš darinio strėnų srityje, gausiai vaskuliarizuotas.	Hepatoidinių liaukų karcinoma. Histopatologinė diagnozė	2021
M21.101	Šuo	X	10m.	Jorkšyro terjeras	Mėginys iš padidėjusio kairiojo pažandinio limfinio mazgo	Histologinis vaizdas atitinka difuzinės didžiųjų B ląstelių limfomos vaizdą. Stebėti gyvūną ir įvertinti kitų limfinių mazgų būklę. Histopatologinė diagnozė	2021
M21.102	Šuo	patinas	11m.	Labradoro retriveris	Mėginys iš darinio ant dešinės akies viršutinio voko, medialiniame krašte	Bazinių ląstelių karcinoma.	2021
M21.103	Šuo	patinas	10m.	Pekino šunelis	Mėginys iš darinio po oda, ant dešinio šono	Lipoma. Tikėtina, infiltracinė, nes raumens fragmentas supamas riebalinių ląstelių.	2021
M21.104	Šuo	patelė	4m.	mišrūnė	Mėginiai iš odos	Nežymus gilusis dermatitas. Pokyčiai autoimuninėms ligoms nebūdingi	2021
M21.105	Šuo	patelė	7 mėn.	mišrūnė	Mėginys iš darinio galinėje kojoje, vidinėje pusėje, kulno srityje	Calcinosis circumscripta 8. Histopatologinė diagnozė	2021
M22.438	Šuo	patelė	14m.	nykštukinis pudelis	Mėginys iš darinio pieno liaukoje	Vidutinio piktybiškumo solidinė karcinoma.	2022
M22.439	Šuo	patinas	4m.	Naujosios Škotijos retriveris	Mėginys iš darinio ant apatinės lūpos	Riebalinės liaukos adenoma	2022
M22.442	Šuo	patinas	9m.	kastruotas	Mėginys iš darinio ant kaklo	Miksofibroma, gerybinis, fibroblastų kilmės navikas, gaminantis gleives.	2022
M22.444	Šuo	patelė	14m.	mišrūnė	Mėginys iš pakitusios poodinės lipomos	Lipoma su nekroze ir kalcinoze. Galima įtarti negyvą dirofilariją (vos keli labai neryškūs fragmentai).	2022
M22.445	Katė	patelė	7m.	mišrūnė	Mėginys iš darinio tarp menčių (iš viso )	Vidutinio diferenciacijos laipsnio miksosarkoma	2022
M22.446	Šuo	patinas	12m.	ilgaplaukis taksas	Mėginys iš darinio ant uodegos.	Hepatoidinių liaukų adenoma	2022
M22.447	Katė	patelė	6m.	rusų mėlynoji	Mėginys iš darinių ant dešinės šlaunies	Vidutinio diferenciacijos laipsnio fibrosarkoma	2022
M22.448	Šuo	patinas	5m.	Labradoro retriveris	Mėginys iš darinio nosies landoje	Akantolitinė plokščialąstelinė ragėjanti karcinoma	2022
M22.459	Šuo	patelė	10m.	Maltos bišonas	Mėginys iš darinio dešinėje kranialinėje pieno liaukoje	Žemo piktybiškumo kopleksinė kribriforminė karcinoma su kremzlės ir kaulo formavimusi	2022
M22.460	Šuo	patelė	12m. .	mišrūnė	Mėginys iš darinio alkūnės srityje, odoje	I laipsnio mastocitoma	2022
M22.461	Šuo	patelė	14m.	Jorkšyro terjeras	Mėginys iš darinio kaudalinėje galinėje pieno liaukoje, kairėje pusėje	Anaplastinė kribriforminė didelio piktybiškumo karcinoma. Limfangiosis carcinomatosa. Stebėti gyvūną dėl vietinių ir atokiųjų (plaučiuose) metastazių.	2022
M22.462	Šuo	patelė	6m.	Stafordšyro bulterjeras	Mėginys iš darinio dantenose	Periferinė osifikuojanti fibroma (osifikuojantis epulis) – paprastai šis navikas laikomas kaip buvusio uždegimo pasekmė	2022
M22.472	Šuo	patinas	X	auksaspalvis retriveris	Mėginys iš darinio prie šonkaulių netoli krūtinkaulio	Hemangiopericitoma. Tai žemo piktybiškumo sarkoma, kuri paprastai nemetastazuoja, bet linkusi recidyvuoti, kilusi perikraujagyslinio dangalo.	2022
M22.473	Šuo	patinas	9m.	airių terjeras	Mėginys iš darinio po liežuviu	Subrendęs granuliacinis audinys. Zona jaunų mezenchiminių ląstelių leidžia įtarti kad galbūt giliau dar yra etiologinis faktorius, palaikantis uždegiminę reakciją (svetimkūnis), arba tiesiog tai aktyvinti ir intensyviai besidauginantys fibroblastai (hiperreaktyvi reakcija).	2022
M22.474	Šuo	patelė	5m.	Stafordšyro terjeras	Mėginys iš darinio odoje, krūtinės srityje	Židininis eozinofilinis uždegimas (reakcija į vabzdį, kontaktinis alerginis dermatitas).	2022
M22.475	Šuo	patinas	3 m.	ryzenšnauceris	Mėginys iš darinio ant galinės kojos pirštakaulio	Žemo piktybiškumo laipsnio chondrosarkoma	2022
M22.476	Šuo	patelė	4m.	vengrų vižlas	Mėginys iš darinio po stuburo slanksteliais	Neuroendokrininis navikas, piktybinis (tikėtina, chemodektoma - diferencijuoti nuo kitų neuroendokrininių navikų reikalingas IHC tyrimas).	2022
M22.477	Šuo	patelė	1 m.	Jorkšyro terjeras	Mėginys iš darinio prie trachėjos	Infekcinės kilmės piogranuloma (trauma, įkandimas, trachėjos perforacija – jei darinys yra suaugęs su trachėja).	2022
M22.488	Šuo	patinas	5m.	Jorkšyro terjeras	Mėginys iš darinio prie liežuvio šaknies kairėje pusėje	Uždegiminis granuliacinis audinys.	2022
M22.494	Katinas	patinas	13m.	mišrūnas	Mėginys iš darinio dešinėje žandikaulio pusėje, dantenose	Gerybinė švanoma. Kadangi navikas standus, iš jo citologinės medžiagos dažnai negaunama, o jį dengia hiperplastiškas su displazija epitelis, tai citologinis vaizdas galėjo būti panašus į plokščialąstelinės karcinomos vaizdą, ypač jei nebuvo gauta daug ląstelių.	2022
M22.495	Šuo	patinas	5m.	Džeko Raselo terjeras	Mėginys iš pakitusio kairės kojos stipinkaulio	Įprastos struktūros plokštelinio kaulinio audinio sekvestras/fragmentas (galbūt buvusi trauma). Tiksli diagnozė negalima nes mėginyje tik šio kaulo fragmentas, nėra aplinkinių audinių.	2022
M22.496	Šuo	patelė	5m.	kurtshaaras	Mėginys iš darinio pieno liaukoje	Vidutinio piktybiškumo šviesių ląstelių solidinė mucininė karcinoma	2022
M22.497	Šuo	patelė	13m.	anglų kokerspanielis	Mėginys iš darinio kaudalinėje pieno liaukoje	Vidutinio piktybiškumo solidinės karcinomos kompleksas.	2022
M22.499	Katė	patelė	9m.	mišrūnė	Mėginys iš darinio pieno liaukoje	Didelio piktybiškumo solidinė karcinoma su nekroze. Lydraštyje aprašyti pakitimai atitiktų lymphangiosis carcinomatosa, nors mėginyje esančios limfagyslės be navikinių embolų.	2022
M22.507	Šuo	patelė	9m.	Labradoro retriveris	Mėginys iš darinio dešinėje priekinėje kojoje, alkūnės medialinėje srityje	Hemangiopericitoma. Tai perikraujagyslinio dangalo navikas, kilęs iš pericitų, priskiriamas žemo piktybiškumo sarkomoms, paprastai nemetastazuoja, bet gali recidyvuoti.	2022
M22.508	Šuo	patelė	9m.1mėn.	toyterjeras	Mėginys iš darinio kepenyse (dauginiai)	Labai didelio laipsnio hidropinė degeneracija. Regeneracinis mazgas.	2022
M22.509	Šuo	patelė	9m.	amerikiečių akita	Mėginys iš darinio pieno liaukoje	Specifinis imuninis atsakas ir sinusų histiocitozė. Histiocitų citoplazma, tikėtina, „užkrauta“ hemosiderinu.	2022
M22.510	Šuo	patelė	7m.	mišrūnė	Mėginys iš pėdos odos	Keratininė cista. Židininis alerginis dermatitas	2022
M22.024	Šuo	patelė	14 m.	mišrūnė	Mėginys iš darinio kelio sąnario srityje	Granuliacinis audinys su uždegimu.	2022
M22.033	Šuo	X	10 m.	bokserio mišrūnas	Mėginys iš darinio kaklo srityje	Limfoblastinė limfoma.	2022
M22.067	Šuo	X	5m.	amerikiečių Stafordšyro terjeras	Mėginys iš darinio gumyryje, apatinėje lūpoje	Virusinė papiloma su antrine bakterine infekcija.	2022
M22.072	Šuo	patelė	12m.	bulmastifas	Mėginys iš darinio kelio sąnario srityje	Hemangiopericitoma. Tai žemo piktybiškumo sarkoma, kilusi iš kraujagyslės sienelės ląstelių. Paprastai nemetastazuoja, tačiau gali recidyvuoti toje pačioje vietoje.	2022
M22.073	Šuo	X	12m.	auksaspalvis retriveris	Mėginys iš 12tės žarnos gleivinės ir kasos.	Kasa. Be žymesnių pakitimų, rastas hiperplastiškas mazgas ir sekreto susikaupimas tarp acinusų (pseudocista), greičiausia, dėl užspausto viduskiltelinio latako. 12štė žarna – labai ryški kriptų ir gaurelių epitelio hiperplazija ir proliferacija (daugkartinis, nuolatinis gleivinės pažeidimas) ir masyvios hemoragijos gleivinėje ir gaurelių šerdyje (pagal pokyčius galima tik įtarti stambių arterijų …	2022
M22.112	Šuo	patinas	11m.	cvergšnauceris	Mėginys iš darinio šalia šlapimo pūslės	Limfangiosarkoma su intranavikiniu kraujavimu.	2022
M22.242	Šuo	X	5 m.	vokiečių aviganis	Mėginys iš pūliuojančios, šlapiuojančios žaizdos riešo srityje.	Keratino (svetimkūnio) granuloma ir granuliacinio audinio vešėjimas	2022
M22.243	Šuo	patinas	4m.	mišrūnas	Mėginys iš darinio šalia ausies kaušelio	I laipsnio mastocitoma	2022
M22.246	Šuo	patelė	15m.	mišrūnė	Mėginiai iš darinių, panašįų į karpas ant lūpos, kaklo, nugaros.	Dvi riebalinės liaukos epiteliomos (adenomos su nebūdingu adenomai vaizdu) ir riebalinės liaukos adenoma su latakų plokščialąsteline metaplazija.	2022
M22.377	Katė	patelė	9 m.	egzotas	Mėginiai iš darinio plaučiuose.	Vidutinio diferenciacijos laipsnio papilinė karcinoma (tikėtina, bronchoalveolinė).	2022
M22.378	Šuo	patelė	12m.	vokiečių aviganis	Mėginys iš pakitusios plonosios žarnos.	Mucininė papilinė vidutinės diferenciacijos karcinoma.	2022
M22.379	Šuo	patelė	8m.	vokiečių aviganio mišrūnas	Mėginys iš odos ataugos krūtinės srityje	Kolageninė hamartoma	2022
M22.337	Šuo	patinas	12 m.	Vokiečių aviganis	Mėginys iš darinio ant kairės mentės. Keletas smulkių audinio gabalėlių.	Vidutinio piktybiškumo (tikėtina, nes nebuvo galima įvertinti nekrozės buvimo) fibrosarkoma su kaulo ardymu.	2022
M22.338	Šuo	patelė	8m.	vokiečių aviganis	Mėginys iš darinio snukio ertmėje	Uždegiminis granuliacinis audinys su epitelio hiperplazija.	2022
M22.346	Šuo	patelė	6 m.	Jorkšyro terjeras	Mėginys iš darinio pieno liaukoje	Žemo piktybiškumo tubulinė karcinoma	2022
M22.347	Šuo	patelė	6m.	pinčeris	Mėginys iš darinio pieno liaukoje	Mioepitelioma (gerybinis navikas, kilęs iš pieno liaukos mioepitelinių ląstelių)	2022
M22.348	Šuo	patelė	9m.	Jorkšyro terjeras	Mėginys iš darinio pažastyje	Pilomatrikoma su pitkybiškumo požymiais.	2022
M22.349	Katinas	patinas	15m.	rusų mėlynasis	Mėginys iš darinio gomuryje	Plokščialąstelinė karcinoma, vidutinės diferenciacijos.	2022
M22.350	Šuo	patinas	5m.	samojedas	Mėginys iš darinio odoje	Greitai augantis bazinių ląstelių navikas	2022
M22.351	Šuo	patelė	12 m.	mišrūnė	Mėginys iš darinio ant kojos.	Ryški limfinio mazgo folikulo hiperplazija. Įtarimas dėl limfomos pradžios, įvertinti kitus limfinius mazgus.	2022
M22.352	Šuo	patelė	9 m.	auksaspalvis retriveris	Mėginiai iš darinių ant krūtinės ir kairės mentės.	Abu dariniai – mastocitomos, I laipsnio, su labai didele edema. Apatiniai chirurginiai kraštai neigiami, šoniniai -teigiami. Orientuotis dėl kraštų sunkoka, nes nėra epidermio.	2022
M22.353	Katė	patelė	1m.	mišrūnė	Mėginys iš darinio ant liežuvio	Hiperregeneruojantis uždegiminis granuliacinis audinys.	2022
M22.354	Katinas	patinas	12m.	mišrūnas	Mėginys iš darinio tarp menčių	Uždegiminės etiologijos (injekcijos vietos) sarkoma, vidutinio diferenciacijos laipsnio.	2022
M22.355	Šuo	patinas	9 m.	X	Mėginys iš darinio ant kairės priekinės kojos ties alkūne	Kieta fibroma.	2022
M22.356	Katė	patelė	6m.	mišrūnė	Mėginys iš darinio odoje tarp akių	Histologinis vaizdas tipiškas hemangiopericitomai (perikraujagyslinio dangalo kilmės navikui, priskiriamam žemo piktybiškumo sarkomų kategorijai). Navikas nemetastazuoja, tačiau linkęs recidyvuoti. Katėms šis navikas labai retas.	2022
M22.357	Šuo	patinas	11m.	Semas	Mėginys iš darinio ant apatinės dešinės lūpos/dantenų.	Blogai diferencijuota didelio agresyvumo plokščialąstelinė ragėjanti karcinoma.	2022
M22.358	Šuo	patelė	6m.	mopsas	Mėginys iš darinio prie makšties	II laipsnio mastocitoma.	2022
M22.367	Šuo	patelė	8m.	Jorkšyro terjeras	Mėginys iš darinio pieno liaukoje	Žemo piktybiškumo tubulinė karcinoma	2022
M22.368	Šuo	patelė	12m1mėn.	mišrūnė	Mėginys iš darinio odoje, pažasties srityje	Neuroendokrininis navikas, tikėtina, Merkelio ląstelių karcinoma.	2022
M22.373	Šuo	patelė	10 m.	mišrūnė	Mėginys iš darinio kulno odoje	Dauginės keratininės cistos ir komedonai.	2022
M22.381	Šuo	patinas	7 m.	vengrų vižlas	Mėginys iš darinio pieno liaukos srityje	Gerai vaskuliarizuota lipoma	2022
M22.382	Šuo	patinas	12m.	mišrūnas	Mėginys iš darinio snukio ertmėje, dešinėje pusėje	Dalinai amelanotinė melanoma	2022
M22.383	Šuo	patinas	4 m.	naujosios Škotijos retriveris	Mėginys iš darinio odoje, ties šlaunikaulio gumburu.	Plauko folikulo cista	2022
M22.384	Šuo	patinas	4m.	naujosios Škotijos retriveris	Mėginys iš darinio odoje, dešinės pažasties srityje	II laipsnio mastocitoma	2022
M22.385	Šuo	patelė	7 m.	mišrūnė	Mėginys iš darinio viršutinėje lūpoje	Granuliacinis audinys ir inkapsuliuotas kalcifikatas (tikėtina, buvusi trauma).	2022
M22.386	Šuo	patinas	7 m 3mėn.	mitelšnauceris	Mėginys iš pakitusio piršto	Plokščialąstelinė karcinoma, kaulo suardymas. Įvertinti gyvūno regioninius limfinius mazgus.	2022
M22.387	Šuo	patinas	12m.	biglis	Mėginys iš darinio snukio ertmėje, viršutinio žandikaulio kairėje pusėje	Periferinė gigantinių ląstelių granuloma.	2022
M22.392	Šuo	patinas	9m.	Labradoro retriveris	Mėginys iš darinio ant viršutinės lūpos	Gerai diferencijuota fibrosarkoma.	2022
M22.393	Šuo	patinas	5 m.	Berno zehnenhundas	Mėginys iš darinio raumenyje	Hemofagocitinė histiocitinė sarkoma (šio tipo sarkomoms diferenciacijos laipsnis paprastai nerašomas).	2022
M22.394	Šuo	patinas	13m.	mišrūnas	Mėginys iš darinio gomurio srityje	Amelanotinė melanoma.	2022
M22.404	Šuo	patelė	5m.	bobteilas	Mėginys iš pakitusios šlaunikaulio metafizės	Fibroblastinė osteosarkoma	2022
M22.411	Šuo	patelė	8 m.	Pekino šunelio mišrūnė	Mėginys iš darinio pilvo odoje	Kaverninė hemangioma	2022
M22.420	Katė	patelė	14 m.	persų veislės	Mėginys iš darinio pieno liaukoje	Didelio piktybiškumo solidinė-komedokarcinoma.	2022
M22.421	Šuo	patelė	12m.	mišrūnė	Mėginys iš darinio pieno liaukoje	Žemo piktybiškumo tubulinė - cistinė karcinoma.	2022
M22.422	Šuo	patinas	10 m.	vokiečių aviganis	Mėginys iš darinio kaktos sinuso srityje	Epitelinė adenomatoidinė hamartoma su intensyvia sekreto gamyba (sekrecinis epitelis).	2022
M22.423	Šuo	patelė	6m.6mėn.	mišrūnė	Mėginys iš darinio tarp menčių	Infiltracinė lipoma	2022
M22.424	Šuo	patelė	10 m.	mišrūnė	Mėginys iš darinio pieno liaukoje	Žemo piktybiškumo tubulinė karcinoma.	2022
M22.427	Šuo	patinas	11m.	taksas	Mėginys iš darinio pažastyje	Lipoma. Mastocitų židinių nestebima. Citologinio tyrimo metu diagnozuota mastocitoma lipomoje buvo, tikėtina, vienu vieninteliu židiniu.	2022
M22.429	Šuo	patinas	13m.	Labradoro retriveris	Mėginys iš blužnies ir darinio ant jos	Blužnies hematoma ir ekstramedulinė hemopoezė.	2022
M22.431	Šuo	X	4 m.	auksaspalvis retriveris	Mėginys iš darinio tiesiojoje žarnoje	Gleivinės adenoma su carcinoma in situ židiniu.	2022
M22.432	Šuo	patelė	12m.	vidutinis pudelis	Mėginys iš darinio dantenose	Vidutinės diferenciacijos chondorsarkoma	2022
M22.437	Šuo	patinas	4m.	Naujosios Škotijos retriveris	Mėginys iš darinio ant dešinės šlaunies	Komedonai	2022
M22.336	Šuo	patinas	7m.	mišrūnas	Mėginys iš darinio apatinio žandikaulio dešinės pusės	Fibromatozinis epulis (pagal naują klasifikaciją – periferinė odontogeninė fibroma).	2022
M22.434	Šuo	patinas	12 m.	akita	Mėginys iš blužnies	Hemangiosarkoma ir hematoma	2022
M22.435	Šuo	patinas	5m.	vakarų Škotijos baltasis terjeras	Mėginys iš darinio kairės alkūnės srityje	Neregresuojanti greitai auganti histiocitoma	2022
M22.436	Šuo	patinas	5m.	škotų terjeras	Mėginys iš darinio kulno srityje	Histiocitoma. Stebėti gyvūną, ar neasiranda naujas darinys, nes lieka nedidelė tikimybė kad tai gali būti Merkelio ląsteli navikas (nėra įrankių tam patvirtinti).	2022
M22.440	Šuo	patelė	13m.	mišrūnė	Mėginys iš darinio pieno liaukoje	Vidutinio piktybiškumo scirotinė tubulinė karcinoma. Jei citologinio tyrimo metu buvo gautas atsakymas „lipoma“, tikėtina, kad tuo metu FNA metu pasiėmė tik aplink darinuką esantis riebalinis audinys.	2022
M22.441	Šuo	patelė	7m.	korgis	Mėginys iš darinio pieno liaukoje	Gėrybinis pieno liaukos navikas, turintis gerybinę ir mioepitelinę ir epitelinę dalį, su carcinoma in situ židiniu adenomos dalyje. Histopatologinė diagnozė	2022
M22.443	Katinas	patinas	2m.	mišrūnas	Mėginys iš darinio nuo dantenų	Uždegiminis granuliacinis audinys su epitelio hiperplazija.	2022
M22.449	Šuo	patelė	8 m.	Jorkšyro terjeras	Mėginys iš darinio ant kaklo odoje	I laipsnio mastocitoma Histopatologinė diagnozė	2022
M22.450	Šuo	patelė	11m.	mišrūnė	Mėginys iš darinio pieno liaukoje	Žemo piktybiškumo tubulinė karcinoma Histopatologinė diagnozė	2022
M22.451	Šuo	patelė	12m.	takso mišrūnė	Mėginys iš darinio pieno liaukoje	Didelio piktybiškumo solidinė karcinoma	2022
M22.452	Šuo	patinas	8m.	laika	Mėginys iš pakitusios odos medialiai kairės akies	Lėtinis aktyvus dermatitas – grybinė infekcija (dermatofitai).	2022
M22.453	Šuo	patinas	4m.	vengrų vižlas	Mėginiai iš darinių - kairėje pusėje po mentimi (1), dešinėje pusėje krūtinės srityje (2) ir dešinėje pusėje krūtinės srityje raumenyse (3).	Visi trys mėginiai pagal validuotus kriterijus – I laipsnio mastocitomos.	2022
M22.454	Katė	patinas	5 mėn.	Abisinijos	Mėginys iš darinio ausies kanale	Polipas. Ištirti gyvūną dėl herpes ir caliciviruso.	2022
M22.455	Šuo	patelė	12m.	Labradoro retriveris	Mėginys iš darinio pieno liaukoje	Vidutinio piktybiškumo tubulinės karcinomos kompleksas.	2022
M22.456	Šuo	patelė	9m.	mopsas	Mėginys iš darinio ant kaklo odoje	I laipsnio mastocitoma Histopatologinė diagnozė	2022
M22.457	Šuo	patelė	10m.	mišrūnė	Mėginys iš darinio pieno liaukoje	Žemo piktybiškumo tubulinė karcinoma su nekroze.	2022
M22.458	Šuo	patelė	5m.	vengrų trumpaplaukis vižlas	Mėginys iš darinio odoje, ties alkūne	Riebalinės liaukos adenoma ir trichostazė.	2022
M22.463	Katė	patelė	13m.	mišrūnė	Mėginys iš darinio ant šono, odoje	Bazinių ląstelių karcinoma. Navikas kilęs iš epidermio bazinių ląstelių, priskiriamas pusiau piktybinių navikų kategorijai – auga vietiškai invazyviai, bet nemetastazuoja. Pašalinus paprastai neatauga.	2022
M22.464	Šuo	patinas	1 m.	pudelis	Mėginys iš skrandžio gleivinės	Minimalus limfocitinis plazmocitinis uždegimas Histopatologinė diagnozė	2022
M22.465	Šuo	patelė	8m.	Jorkšyro terjeras	Mėginys iš darinio dešinėje kaudalinėje pieno liaukoje	Vidutinio piktybiškumo uždegiminė karcinoma Histopatologinė diagnozė	2022
M22.466	Katinas	patinas	9m.	britų trumpaplaukis	Mėginys iš skrandžio gleivinės	Skrandžio gleivinės ir liaukų atrofija ir fibrozė Histopatologinė diagnozė	2022
M22.467	Šuo	patinas	4m.	Labradoro retriveris	Mėginys iš darinio dantenose	Periferinė osifikuojanti fibroma (osifikuojantis epulis). Histopatologinė diagnozė	2022
M22.468	Šuo	patelė	11m.	šoktų terjeras	Mėginys iš darinio šlapimo pūslės sienelėje	Urotelio papilinė karcinoma, tikėtina, žemo pikytbiškumo -nematant visų šlapimo pūslės sienelės sluoksnių -sunku vertinti invaziškumą, o kartu ir piktybiškumą.	2022
M22.469	Šuo	patinas	6m.	Jorkšyro terjeras	Mėginys iš darinio dantenose	Fibrozuojantis epulis.	2022
M22.470	Šuo	patelė	5m.mėn.	mišrūnė	Mėginys iš darinio ant apatinio akies voko	Voko riebalinės liaukos epitelioma (gerybinis navikas – tai adenoma su atipiniais morfologiniais požymiais). 8. Histopatologinė diagnozė	2022
M22.471	Šuo	patinas	7m.	mišrūnas	Mėginys iš darinio su oda (skirtingų vietų) dešinės alkūnės srityje	Piktybinė švanoma (tiksliai diagnozę patvirtintų IHC tyrimas, dabar išvada remiasi ląstelių morfologija ir jų formuojamu raštu).	2022
M22.478	Šuo	patinas	10 m.	nykštukinis pudelis	Mėginys iš darinio po oda, ant kairės priekinės kojos, dilbio srityje	Bazinių ląstelių navikas. Histopatologinė diagnozė	2022
M22.479	Šuo	patelė	10m.	mišrūnė	Mėginys iš darinio ant kojos	Riebalinės liaukos adenoma su latakų metaplazija ir ryškiu specifiniu imuniniu atsaku. Histopatologinė diagnozė	2022
M22.480	Šuo	patinas	9m.	ši-tcu	Mėginys iš pakitusio nosies veidrodėlio.	Nosies veidrodėlio blogai diferencijuota (vidutinio agresyvumo) plokščialąstelinė ragėjanti karcinoma.	2022
M22.481	Šuo	patelė	9 m.	vokiečių aviganis	Mėginys iš darinio pieno liaukoje	Tubulinė karcinoma, žemo piktybiškumo	2022
M22.482	Šuo	patinas	8m 8mėn.	pietų Rusijos aviganis	Mėginys iš darinio kairės alkūnės srityje, be aiškių ribų	Didelio piktybiškumo sarkoma (be IHC tyrimo negalima pasakyti ar tai fibrosarkoma, ar histiocitinė sarkoma ar kuri kita nediferencijuota sarkoma). Histopatologinė diagnozė	2022
M22.483	Šuo	patelė	10m.	dobermanas	Mėginys iš darinio be ribų pieno liaukoje	Uždegiminiai audiniai, reakcija į vietines metastazes (pirminio naviko audinio arba nepateko į mėginį arba navikas yra kitoje liaukoje). Histopatologinė diagnozė	2022
M22.484	Katė	patinas	6 m.	mišrūnas	Mėginys iš skrandžio gleivinės	Labai mažas mėginys -tik nedidelis gleivinės fragmentas – pagal subendusių limfocitų kiekį vaizdas labiau būdingas lėtiniam uždegimui (yra pavienių neutrofilų). Tačiau tai gali būti ir limfocitinė limfoma (limfomų atvejais kartais irgi randama neutrofilų). Histopatologinė diagnozė	2022
M22.485	Šuo	patelė	X	Maltos bišonas	Mėginys iš pieno liaukos naviko šalinimo vietos	Kribriforminė karcinoma, vidutinio piktybiškumo. Histopatologinė diagnozė	2022
M22.486	Šuo	patinas	5m.	mišrūnas	Mėginys iš darinio po oda, peties srityje	Keratino granuloma	2022
M22.487	Šuo	patinas	9m.	falenas	Mėginys iš darinio dantenose	Periferinė odontogeninė fibroma (epulis)	2022
M22.489	Katinas	patinas	12m.	mišrūnas	Mėginys iš pakitusių kepenų ir iš darinio žarnų pasaite	Limfoblastinė (imunoblastų, B) limfoma. Histopatologinė diagnozė	2022
M22.490	X	patinas	6m.	Arklys	Mėginys iš galinės kojos odos	Dermos edema. Duomenų už limfangitą/vaskulitą nepakanka.	2022
M22.491	Šuo	patelė	6m.	mišrūnė	Mėginys iš darinio krūtinkaulio srityje	Lipoma.	2022
M22.492	Šuo	patelė	5m.	mišrūnė	Mėginys iš darinio pieno liaukoje	Žemo piktybiškumo tubulinės karcinomos kompleksas Histopatologinė diagnozė	2022
M22.493	Šuo	patelė	8m.	Veimaro vižlas	Mėginys iš pakitusios odos nosies veidrodėlio ir lūpos srityje	Histologinis vaizdas nėra tipiškas (gydyta gliukokortikoidais), bet dalis jo elementų būdingi vilkligei.	2022
M22.498	Šuo	patinas	8m.	foksterjeras	Mėginys iš darinio išangės srityje	Hepatoidinių liaukų angioadenoma (labai kraujuojanti)	2022
M22.500	Katė	patinas	7 m.	mišrūnas	Mėginys iš skrandžio gleivinės	Lėtinis plazmocitinis gastritas. Neutrofilai ant gleivinės (spindyje) gali sietis tiek su ūmiu gleivinės uždegimu (kitoje gleivinės vietoje, nes mėginyje ūmaus uždegimo požymių nestebima), tiek su turinio patekimu iš 12tšės. Histopatologinė diagnozė	2022
M22.501	Šuo	patelė	13m.	mišrūnė	Mėginys iš pieno liaukoje	Tubulinė žemo piktybiškumo karcinoma Histopatologinė diagnozė	2022
M22.502	Šuo	X	10m.	anglų kokerspanielis	Mėginys iš darinio viršutinės lūpos odoje	Plazmocitoma. Histopatologinė diagnozė	2022
M22.503	Šuo	patelė	13m.	mišrūnė	Mėginys iš darinio makšties sienelėje	Mezenchiminis navikas , turintis ir gerybinio ir piktybinio naviko vaizdą (IHC detalizuotų ar tai hemangiopericitoma, ar leiomiosarkoma ar kitas mezenchiminis navikas) Histopatologinė diagnozė	2022
M22.504	Šuo	patinas	7m.	rudos sp.	Mėginys iš darinio dantenose	Periferinė odontogeninė fibroma (epulis)	2022
M22.505	Šuo	patinas	X	pudelis	Mėginys iš skrandžio gleivinės	Eozinofilinis gastritas Histopatologinė diagnozė	2022
M22.506	Katė	patelė	5m.	mišrūnė	Pažasties srityje infiltruotas raumuo	Solidinė karcinoma (aplinkinių audinių mėginyje nėra, o lydraštyje nėra įvardinta ar tai pieno liaukos sritis – tai gali būti pieno liaukos karcinoma arba apokrininių prakaito liaukų karcinoma). Histopatologinė diagnozė	2022
M22.220	X	patelė	10 m.	Dovydo elnias	Mėginys iš darinio, išlindusio iš nosies	Miksofibroma su uždegimu.	2022
M22.018	Katė	X	12m.	sfinksas	Mėginys iš tiesiosios žarnos gleivinės	Gleivinės pokyčiai nespecifiniai ir nežymūs. Kadangi nėra darinio ar pakitusios gleivinės makroskopinio vaizdo –ar tai solidinis darinys, polipinis darinys, difuzinis gleivinės sustorėjimas, vien iš nespecifinių nežymių pokyčių gleivinėje negalima spręsti koks tai darinys	2022
M22.019	Katė	patelė	10 m.	mišrūnė	Mėginys iš darinio po oda tarp menčių	Vidutinės diferenciacijos fibrosarkoma.	2022
M22.023	Šuo	patinas	6 m.	mišrūnas	Mėginys iš darinio dantenose	periferinė odontogeninė fibroma (kitas pavadinimas – fibromatozinis arba oksifikuojantis epulis).	2022
M22.039	Šuo	patinas	7m.	mišrūnas	Mėginys iš darinio ant varpos paviršiaus	Polipinė struktūra su alerginiu komponentu ir limfagyslių patologija (išsiplėtę, bet lieka neaišku, kur ir kokia limfos nutekėjimo kliūtis ).	2022
M22.041	Katė	patinas	14m.	mišrūnas	Mėginys iš pakitusios plonosios žarnos.	Imunoblastinė limfoma (nesubrendusių ląstelių limfoma, kuri pasižymi agresyvesne eiga, tačiau trumpą laiką daugumai gyvūnų efektyviai reaguoja į gydymą bent steroidais).	2022
M22.042	Šuo	patinas	6m.7mėn.	vokiečių aviganis	Mėginys iš pakitusių audinių apie anus sritį.	Randinis ir jaunas uždegiminis audinys su alerginiu komponentu (nors mėginiuose nėra hepatoidinių liaukų ar jų likučių fragmentų, tikėtina, kad tai vokiečių aviganiams būdingo hepatoidinių liaukų uždegimo su fistulių formavimusi, komponentas).	2022
M22.047	Katė	patelė	7 m.	sterilizuota	Mėginys iš darinio šlaunies srityje	Uždegiminės etiopatogenezės minkštųjų audinių nediferencijuota fibrosarkoma, su daline riebaline diferenciacija (liposarkoma). Tai sarkoma, kuri priklauso injekcijos vietos sarkomoms, ir turi uždegiminę etiopatogenezę.	2022
M22.054	Šuo	patelė	5 m.	mopsas	Mėginys iš darinio lūpoje	Granuliacinis uždegiminis audinys	2022
M22.057	Šuo	patinas	5 m.10 mėn.	mišrūnas	Mėginys iš darinio ausies kaušelio odoje	Histologinis vaizdas dviprasmiškas – tai gali būti makrofaginė granuloma, su silpnai išreikšta granuliacinio audinio proliferacija, ir gali būti išopėjusi traumuota histiocitoma (histiocitai – tam tikros rūšies makrofagai, dėl lėtinio uždegimo įgiję tipinių makrofagų išvaizdą).	2022
M22.058	Katė	patelė	16 m.	mišrūnė	Mėginys iš darinio nugaros srityje	apokrininės prakaito liaukos karcinoma	2022
M22.063	Šuo	patelė	6m.11 mėn.	vokiečių aviganis	Mėginys iš darinio pieno liaukoje	gerybinė mioepitelioma su kremzlės formavimusi. Intralatakinė hiperplazija. Tikslinga gyvūną kastruoti.	2022
M22.069	Šuo	patelė	5m.	mišrūnė	Akies obuolys	Pigmentinis uveitas. Stebėti gyvūną dėl to pačio proceso kitoje akyje.	2022
M22.075	Šuo	X	8m.	vakarų Sibiros laika	Mėginys iš darinio ties mente	Granulominis limfinio mazgo uždegimas (svetimkūnis, netipinio histologinio vaizdo sarkoidozė).	2022
M22.076	Katė	patelė	11m.	Birma	Mėginys iš darinio tarp menčių	Injekcijos vietos (uždegiminės etiopatogenezės) fibrosarkoma su liposarkomos komponentu.	2022
M22.077	Šuo	patinas	14m.	mišrūnas	Mėginys iš darinio ant apyvarpės.	Limfangiolipoma (lipoma, turinti gausų limfagyslių komponentą).	2022
M22.078	Šuo	patelė	7m.	Rodezijos ridžbekas	Mėginys iš darinio mentės srityje ir mėginys iš darinio kirkšnies srityje po oda	Lipomos Histopatologinė diagnozė	2022
M22.080	Šuo	patinas	8 m.	mišrūnas	Mėginys iš darinio kaklo srityje	Prakaito liaukų cistos	2022
M22.081	Šuo	patelė	12 m.	foksterjeras	Mėginys iš dešinės šlaunies paviršinio limfinio mazgo	Didžiųjų ląstelių (tikėtina, imunoblastų) difuzinė limfoma.	2022
M22.082	Šuo	patelė	8m.	dobermanas	Mėginys iš darinio strėnų srityje	Odos infiltracinė lipoma	2022
M22.084	X	patinas	7m.	Triušis	Mėginys iš darinio odoje	Odos bazinių ląstelių navikas (gerybinis odos navikas)	2022
M22.086	Šuo	patelė	8m.	šiurkščiaplaukis taksas	Mėginys iš darinio netoli tonzilės	Limfoidinis audinys (tikėtina, sureagavęs difuzinis limfoidinis audinys gomurio srityje). Gausu apoptozių – ar nebuvo naudoti steroidai? Stebėti gyvūną, ar nedaugėja panašių darinių, nes tokiu histologiniu vaizdu gali prasidėti ir gleivinių limfoma.	2022
M22.087	Šuo	patinas	1m.	prancūzų buldogas	Mėginys iš darinio snukio ertmėje	Fibrozinis audinys (tikėtina, subrendęs buvęs granuliacinis audinys). Kiek yra proliferuojančio granuliacinio audinio, neįmanoma įvertinti dėl tangentinio pjūvio.	2022
M22.089	Šuo	patinas	9 m.	mopsas	Mėginys iš darinio šalia apyvarpės.	Granulominis odos uždegimas (dauginės granulomos).	2022
M22.090	Šuo	patelė	4m.	vokiečių aviganis	Mėginys iš darinio nosyje	Kraujo krešulys. Kadangi aplinkinių audinių nėra, neįmanoma pasakyti koks patologinis procesas yra juose .	2022
M22.092	Šuo	patelė	9m.	Jorkšyro terjeras	Mėginys iš darinio šalia pieno liaukos	Vidutinio piktybiškumo kompleksinė duktalinė karcinoma.	2022
M22.093	Šuo	patinas	1m..	rytų Europos aviganis	Mėginys iš darinio nosyje	Yra ne visi gleivinės sluoksniai, matomuose audiniuose pakitimų nestebima.	2022
M22.105	Šuo	patinas	6m.	Maltos bišonas	Mėginys iš kairiojo inksto	Papilinė adenokarcinoma Histopatologinė diagnozė	2022
M22.107	Šuo	patinas	8m.	mišrūnas	Mėginys iš darinio viršutinio žandikaulio gleivinėje	Akantolitinė silpnai ragėjanti plokščialąstelinė karcinoma. Įsivertinti regioninius limfinius mazgus.	2022
M22.113	Katė	patelė	5 m.	mišrūnė	Mėginys iš darinio snukio ertmėje	Uždegiminis pseudotumoras, su kauline metaplazija.	2022
M22.116	Šuo	patelė	11m..	mišrūnas	Mėginys iš darinio odoje, apatinio žandikaulio srityje.	Apokrininės prakaito liaukos adenokarcinoma	2022
M22.120	Katė	patelė	5m.	mišrūnė	Mėginys iš skrandžio gleivinės	Kadangi mėginys labai labai mažas, ir matomas tik labai nedidelis gleivinės fragmentas, sunku įvertinti procesą joje (nesimato bendro vaizdo) – arba tai labai stiprus limfocitinis (autoimuninis uždegimas arba skrandžio sienelės limfoma (didesnė tikimybė)).	2022
M22.133	Šuo	patelė	7m.	pudelis	Mėginys iš darinio blužnyje	Folikulinė (B ląstelių) limfoma	2022
M22.144	Katė	patelė	4 m.10mėn..	mišrūnė	Mėginys iš darinio dešinės pažasties srities	Gerai diferencijuota, mažo piktybiškumo fibrosarkoma.	2022
M22.152	Šuo	X	8 m.	mišrūnas	Mėginys iš darinio žando odoje	Riebalinės liaukos adenoma.	2022
M22.153	Šuo	patinas	4 mėn.	mišrūnas	Mėginys iš skrandžio gleivinės	Gleivinės fibrozė ir labai nežymus lėtinis uždegimas	2022
M22.169	Šuo	patelė	2 m.	prancūzų buldogas	Mėginys iš darinio odoje tarp pirštų	Histiocitoma, neregresuojanti šiuo metu.	2022
M22.201	Šuo	patelė	7m.	vengrų vižlas	Mėginys iš skrandžio gleivinės	Gleivinės hiperplazija, ir, tikėtina, limfomos infiltratai gleivinės jungiamajame audinyje (sunku įvertinti dėl suspaudimo artefakto).	2022
M22.203	Šuo	patelė	7m.	vengrų vižlas	Mėginys iš darinio kaklo srityje po oda	Berkito limfoma (visi kiti išdidėję limfiniai mazgai – šios limfomos komponentai; reikėtų įvertinti ir vidus organų pažeidimus). Tai didelio piktybiškumo, agresyvi B ląstelių (nesubrendusių) limfoma.	2022
M22.223	Katinas	patinas	15 m.	kastruotas	Mėginys iš negyjančios žaizdos ant priekinės kojos pėdos	Nekrozuoti uždegiminiai audiniai ir granuliacinis audinys. Žaizdą būtina sanuoti dėl uždegiminės etiopatogenezės sarkomos profilaktikos. Kadangi mėginys imtas iš pačios žaizdos, matomi tik nekrozuoti audiniai ir granuliacinis audinys, bet nėra aišku kas yra aplinkiniuose audiniuose.	2022
M22.256	Šuo	patinas	7m.	spanielis	Mėginys iš skrandžio gleivinės	Alerginis gastritas.	2022
M22.297	Šuo	patinas	12m.	biglis	Mėginys iš darinio dantenose	Gigantinių ląstelių periferinė granuloma (gigantinių ląstelių epulis).	2022
M22.298	Šuo	patinas	12m.	juodasis terjeras	Mėginys iš odos strėnų srityje	Odos limfoma, B ląstelių, limfoblastinė, solitarinė.	2022
M22.299	Šuo	patelė	6m.	mišrūnė	Mėginys iš žarnų pasaito limfinio mazgo	Limfinio mazgo hiperplazija dėl sinusų histiocitozės (infekcija, alergija, vakcinacija ir .t.t).	2022
M22.316	Šuo	patinas	4m.	ryzenšnauceris	Mėginys iš blužnies, 2 gabalėliai	II laipsnio fibrosarkoma	2022
M22.317	Katė	patelė	9 m.	X	Mėginys iš mezenterinio limfinio mazgo	Sinusų histiocitozė ir poūmis uždegimas.	2022
M22.327	Šuo	patelė	1m.	prancūzų buldogas	Mėginys iš darinio ausies kaušelio vidinėje pusėje (šlapiuojantis)	Dar neregresuojanti histiocitoma.	2022
M22.335	Šuo	patinas	X	vakarų korgis	Mėginys iš darinio uodegos pašaknyje	Hepatoidinių liaukų adenoma	2022
M22.372	Katė	patelė	14m.	rusų mėlynoji	Mėginys iš darinio menčių srityje	Vidutinės diferenciacijos fibrosarkoma.	2022
M22.374	Šuo	patelė	9m.	Jorkšyro terjeras	Mėginys iš darinio pieno liaukoje	Žemo piktybiškumo tubulinė karcinoma	2022
M22.375	Šuo	patinas	10 m.	mišrūnas	Mėginys iš nosies gleivinės	Fibrozinis uždegiminis audinys. Histopatologinė diagnozė	2022
M22.376	Šuo	patinas	2 m.	keri-blue terjeras	Mėginys iš darinio ant uodegos	Gerai diferencijuota plokščialąstelinė karcinoma.	2022
M22.380	Katė	patelė	13m.	mišrūnė	Mėginys iš darinio pilvo sienos srityje, tamsios spalvos	Gerai diferencijuota papilinė cistinė prakaito liaukos adenokarcinoma	2022
M22.388	Katė	patelė	4m.	mišrūnė	Mėginys iš darinio odoje , nugaros srityje	Mastocitoma Histopatologinė diagnozė	2022
M22.389	Šuo	patelė	2m.	mišrūnė	Mėginys iš darinių odoje	Lėtinis gilusis dermatitas	2022
M22.390	Katinas	patinas	5m.9mėn.	B/V	Mėginys iš darinio ausies landoje	Uždegiminis granuliacinis audinys (polipo dalis). Histopatologinė diagnozė	2022
M22.391	Katė	patelė	4 m.	mišrūnė	Mėginys iš darinio ant ausies	Toks histologinis vaizdas būdingas kačių sarkoidui. 8. Histopatologinė diagnozė	2022
M22.395	Šuo	patelė	11m.	rusų spanielis	Mėginys iš darinio pieno liaukoje	Gerybinė mioepitelioma, su adenomos kompomentu. Kadangi pieno liaukos navikai kalėms pasižymi be galo dideliu histologiniu polimorfizmu, garantuoti, kad navike nėra piktybinio komponento negalima -galbūt tiesiog toks audinys nepateko į mėginį. Histopatologinė diagnozė	2022
M22.396	Šuo	patelė	10m.	Jorkšyro terjeras	Mėginys iš darinio pieno liaukoje	Fibroadenozė ir karcinomos židinys (carcinoma in situ) Histopatologinė diagnozė	2022
M22.397	Šuo	patinas	X	zvergšnauceris	Mėginys iš darinio odoje	Svetimkūnio granuloma Histopatologinė diagnozė	2022
M22.398	Šuo	patinas	10m.	Sibiro haskis	Mėginys iš darinio odoje, kairės mentės srityje	Apokrininės prakaito liaukos gerai diferencijuota karcinoma	2022
M22.399	X	X	4 m.	Driežas	Mėginys iš plaučių ir širdies (turėjo būti kepenų)	Širdis – hidropinė degeneracija. Plaučiai - dauginės granulomos, labiausia tikėtina aspergillus grybelio (dėl intensyvios kalcinozės neįmanoma įžiūrėti hifų).	2022
M22.400	Šuo	patinas	13m.	amerikiečių kokerspanielis	Mėginys iš darinio dantenose	Amelanotinė melanoma Histopatologinė diagnozė	2022
M22.401	Šuo	patelė	8m.	mišrūnė	Mėginys iš darinio pieno liaukoje	Vidutinio piktybiškumo tubulinė karcinoma	2022
M22.402	Šuo	patelė	15m.	Jorkšyro terjeras	Mėginys iš darinio pieno liaukoje	Mioepitelioma su kauliniu ir kremzliniu audiniu ir neryškia adenomos dalimi. Tačiau, kadangi kalių pieno liaukos navikai histologiškai yra labai polimorfiniai, lieka tikimybė kad galbūt navike yra ir piktybinė epitelinė dalis, kuri į mėginį tiesiog nepateko.	2022
M22.403	Katinas	patinas	6 m.	mišrūnas	Mėginys iš darinio ant dešinės menties	Mastocitoma	2022
M22.405	Šuo	patelė	7m.	Stafordšyro mišrūnė	Mėginys iš darinio pieno liaukoje	Didelio piktybiškumo invazinė anaplastinė karcinoma	2022
M22.406	Šuo	patelė	7m.	bišonas	Mėginys iš darinio pieno liaukoje	Pieno liaukos adenoma su carcinoma in situ židiniais. Histopatologinė diagnozė	2022
M22.407	Šuo	patinas	10m.	belgų aviganis	Mėginys iš darinio ant galinės dešinės kojos, šlaunies srityje	Granulominis uždegimas su eozinofiliniu komponentu. Intarpai nėra ryškūs, tai gali būti leišmanijos arba histoplazmos. Reikalingas toksoplazmozės testas.	2022
M22.408	Šuo	patinas	1m.	mišrūnas	Mėginys iš darinio odoje, ant galinės kairės kojos, kelio sąnario srityje	Greitai šiuo metu auganti, dar neregresuojanti histiocitoma	2022
M22.409	Šuo	patelė	13 m.	anglų kokerspanielis	Mėginys iš darinio pieno liaukoje	Žemo piktybiškumo mišri tubulinė karcinoma	2022
M22.410	Šuo	patelė	7m.	mitelšnauceris	III pirštakaulis Histopatologiniam tyrimui siųsta medžiaga (tepinėlis, kraujo mėginys)	Nago guolio plokščialąstelinė ragėjanti gerai diferencijuota karcinoma su kaulo destrukcija. 8. Histopatologinė diagnozė	2022
M22.412	Šuo	patelė	2m. 5 mėn.	Argentinos dogas	Mėginys iš darinio kaklo srityje, kairėje pusėje (vidurinis trečdalis)	Regresuojanti histiocitoma.	2022
M22.413	Šuo	patinas	6m.	Klanberio spanielis	Mėginys iš darinio ant liežuvio.	Neuroendokrininė karcinoma	2022
M22.414	Šuo	patelė	5m.	baltasis šveicarų aviganis	Mėginys iš darinio ant kairės priekinės letenos	Fibroma, sudaryta iš gana nesubrendusių fibroblastų. Histopatologinė diagnozė	2022
M22.415	Šuo	patinas	7m.	Kaukazo aviganis	Mėginys iš darinio viršutinio akies voko srityje.	Eozinofilinė granuloma.	2022
M22.415	Šuo	patinas	7m.	Kaukazo aviganis	Mėginys iš darinio viršutinio akies voko srityje.	Eozinofilinė granuloma.	2022
M22.416	Šuo	patelė	10m.	auksaspalvis retriveris	Mėginys iš darinio odoje, liemens srityje.	Odos riebalinės liaukos adenoma su specifiniu imuniniu atsaku ir uždegiminis granuliacinis audinys	2022
M22.417	Šuo	patinas	7 m.	kinų kuoduotasis	Mėginys iš dešinio pažandinio limfinio mazgo.	Histologinis vaizdas dviprasmiškas	2022
M22.418	Šuo	patelė	4m.	mišrūnė	Mėginys iš šlapimo pūslės sienelės (sustorėjusi, išopėjusi).	Labai stiprus lėtinis aktyvus gleivinės uždegimas, apimantis ir raumeninį sluoksnį (su išreikštu intersticiniu ir folikuliniu komponentu).	2022
M22.419	Šuo	patelė	5 m.	X	Mėginys iš darinio odoje, dorsalinėje dešinėje juosmens srityje	Piktybinė pilomatrikoma	2022
M22.425	X	X	12m.	Kumelė	Mėginys iš darinio po apatiniu voku	Fibroblastinis sarkoidas	2022
M22.426	Katė	patelė	9m.	mišrūnė	Mėginys iš darinio ties ausies pagrindu	Apvaliųjų ląstelių (neidentifikuota) sarkoma. Stebėti gyvūną dėl recidyvo.	2022
M22.430	Šuo	patelė	10m.	pudelis	Mėginys iš darinio ant apatinės lūpos.	Neuroendokrinių ląstelių navikas (tikėtina, grūdėtųjų ląstelių navikas).	2022
M22.433	Šuo	patinas	7m.	mišrūnas	Mėginys iš darinio po oda, krūtinės srityje.	Lipoma.	2022
M22.269	X	patelė	3m.	Jūrų kiaulytė	Mėginys iš darinio odoje	Pilomatrikoma, gerybinis plauko folikulo navikas.	2022
M22.270	Šuo	patelė	2m.	mišrūnė	Mėginys iš darinio šlapimo pūslėje	Pilnai nekrozuoti audiniai, negalima identifikuoti kas tai. Pagal aprašymą, galima tik spėti kad tai galėjo būti tiek fibrino ir eritrocitų sankaupos, prikibę prie kraujavimo vietos. Tačiau lygiai taip pat tai gali būti ir polipas, naviko židinys ar hiperplastinio cistito židinys. Histopatologinė diagnozė	2022
M22.271	Šuo	patinas	13m.	mišrūnas	Mėginys iš kairės pusės pažandinės seilių liaukos	Nekrozavusi seilių liauka, dauginės cistos su fibrozine sienele (buvusių seilių liaukos cistinių išsiplėtimų vietoje).	2022
M22.272	Šuo	patelė	14m.	Jorkšyro terjeras	Mėginys iš darinio po oda pilvo srityje, įaugęs į pilvo raumenis	Audinių nekrozė ir uždegiminė reakcija dermoje. Naviko audinių mėginyje nestebima.	2022
M22.273	Šuo	patelė	10m.	Stafordšyro bulterjeras	Mėginys iš darinio pieno liaukoje (dariniai kaudalinėje krūtinės ir pilvo pieno liaukose)	Vidutinio piktybiškumo intraduktalinė karcinoma	2022
M22.274	Šuo	patelė	7m.	mišrūnė	Mėginys iš pakitusios galvos odos	Keratininės cistos.	2022
M22.275	Katinas	patinas	8m.	mišrūnas	Mėginys iš darinio kairėje nosies pusės ertmėje	Gleivinės hiperplazija/polipas su specifiniu imuniniu atsaku Histopatologinė diagnozė	2022
M22.277	Šuo	patelė	9m.	Maltos bišonas	Mėginys iš darinio pieno liaukoje	Mišri tubulinė karcinoma (žemo piktybiškumo). Histopatologinė diagnozė	2022
M22.278	Šuo	patinas	5m.	prancūzų buldogas	Mėginys iš darinio galinės dešinės kojos pėdos srityje	Neregresuojanti histiocitoma Histopatologinė diagnozė	2022
M22.279	Šuo	patelė	X	Džeko Raselo terjeras	Mėginys iš darinio dilbio odoje	Epidermio komedonai ir riebalinių liaukų hiperplazija. Histopatologinė diagnozė	2022
M22.280	Katė	patinas	4m.	mišrūnas	Mėginys iš skrandžio gleivinės	Be žymesnių pokyčių. Galima įtarti gleivinės liaukų hiperplaziją. Histopatologinė diagnozė	2022
M22.283	Katė	patelė	16m.	kastruota	Mėginys iš darinio ant lūpos vidinės pusės	Uždegiminis pseudotumoras (naviko išvaizdos uždegiminis granuliacinis audinys su specifiniu histologiniu raštu).	2022
M22.284	Šuo	patelė	8 m.	Stafordšyro terjeras	Mėginys iš darinio pieno liaukoje	Vidutinio piktybiškumo tubulinė solidinė karcinoma Histopatologinė diagnozė	2022
M22.285	Šuo	patinas	5 m.	amerikiečių Stafordšyro terjeras	Mėginys iš darinio odoje, juosmens srityje	Pilomatrikoma. Gerybinis plauko folikulo navikas	2022
M22.286	Katė	patelė	13m.	mišrūnė	Mėginys iš darinio pieno liaukoje	Didelio piktybiškumo karcinoma Histopatologinė diagnozė	2022
M22.287	Katė	patelė	11m.	kornišreksas	Mėginys iš darinio ant viršutinio akies voko	Mastocitoma. Žemo piktybiškumo. Histopatologinė diagnozė	2022
M22.288	Šuo	patelė	4m.	mišrūnė	Mėginys iš darinio dorsaliau kairės mentės.	Kaverninė hemangioma.	2022
M22.289	Šuo	patinas	10 m.	Jorkšyro terjeras	Mėginys iš darinio odoje, po raktikauliu	Bazinių ląstelių navikas, skiltelių variantas	2022
M22.289	Šuo	patinas	10m.	Jorkšyro terjeras	Mėginys iš darinio odoje, po raktikauliu	Bazinių ląstelių navikas, skiltelių variantas	2022
M22.290	Šuo	patelė	3m.	Maltos bišonas	Mėginys iš darinio odoje	Bazinių ląstelių navikas, meduzoidinio tipo.	2022
M22.293	Katinas	patinas	10 m.	mišrūnas	Mėginys iš pakitusios odos nosies nugarėlės srityje.	B ląstelių odos limfoma Histopatologinė diagnozė	2022
M22.294	Šuo	patelė	X	mišrūnė	Mėginys iš darinio pieno liaukoje	Intraduktalinė-solidinė karcinoma, didelio piktybiškumo Histopatologinė diagnozė	2022
M22.295	Šuo	patelė	10m.	taksas	Darinys iš nosies ertmės	Vidinės nosies struktūrų lizė, kraujavimas, granuliacinis audinys.	2022
M22.296	Šuo	patinas	11 metų	mišrūnas	Sėklidės audiniai	Sėklidės histologija be pakitimų. Dangalo vidinėje pusėje – masyvi granuloma (kadangi tai du atskiri gabalai, nėra aišku ar granulomos vietoje nebuvo priaugusi sėklidė).	2022
M22.310	Katė	patelė	10m.	egzodas	Mėginys iš darinio odoje	Hemangioma	2022
M22.311	Šuo	patelė	7m.	biglis	Mėginys iš pažandinio limfinio mazgo	B ląstelių (nesubrendusių, imunoblastinė) limfoma	2022
M22.312	Šuo	patelė	9m.	vakarų Škotijos terjeras	Mėginys iš darinio odoje ties vulva	Odos riebalinės liaukos adenoma su latakų epitelio metaplazija ir gausia riebalinio audinio infiltracija	2022
M22.313	Šuo	patelė	10 m.	auksaspalvis retriveris	Mėginys iš darinio po oda, kairės kranialinės abdominalinės pieno liaukos srityje.	Lipoma	2022
M22.314	X	X	3 m.	Sausumos vėlžys	Mėginys iš darinio ant kojos	Traumuota, su uždegimu fibrosarkoma	2022
M22.315	Šuo	patinas	4 m.	mišrūnas	Mėginys iš dviejų darinių kaktos odoje	Keratininės cistos Histopatologinė diagnozė	2022
M22.318	Šuo	patinas	15 m.	mišrūnas	Mėginys iš darinio viršutinėje lūpoje, 3 gabalėliai	Amelanotinė melanoma	2022
M22.319	Šuo	patinas	7m.	mišrūnas	Mėginys iš blužnies	Blužnies hiperemija. Mazginė (folikulų hiperplazija). Gamna Gandi kūneliai kapsulėje ir po ja (buvę pakraujavimai, hematomos).	2022
M22.320	Katė	patelė	8 mėn.	mišrūnė	Inksto mėginiai (2)	Membraninis glomerulonefritas, lėtinis intersticinis nefritas – šie pokyčiai turėtų būti ir kitame inkste (viruso poveikis tikėtina). Cistinis darinys su baltymine medžiaga – tikėtina arba įgimtas defektas arba buvusios traumos pasekmė.	2022
M22.321	Šuo	patelė	6m.	lygiaplaukis retriveris	Mėginys iš darinio ant peties odoje	II laipsnio mastocitoma.	2022
M22.322	Šuo	patinas	7 m.	vakarų Škotijos baltasis terjeras	Mėginys iš kapšelio odos	Dermos stiprus poūmis uždegimas (pioderma, seborėja).	2022
M22.323	Šuo	patelė	7 m.	Lietuvos skalikas	Mėginys iš pigmentuoto darinio kairio antakio srityje, odoje	Melanocitinis apgamas	2022
M22.324	Šuo	patinas	12m.	mišrūnas	Mėginys iš plonosios žarnos ir taukinės	Buvęs svetimkūnis, stiprus specifinis inuninis atsakas su ūmaus uždegimo komponentu ir dėl uždegimo ir buvusios infekcijos susiformavęs uždegiminis pseudotumoras (veterinarinėje literatūroje dar mažai tirtas procesas ir retai naudojamas terminas).	2022
M22.325	Katinas	patinas	2 m.	orientalas	Mėginys iš darinio krūtinės ertmės kaudalinėje dalyje, dorsaliai vena cava.	Ektopinė timoma. Stebėti gyvūną dėl metastazių limfinius mazgus, kaulus, raumenis, smegenis, vidaus organus.	2022
M22.326	Šuo	patinas	12m.	mišrūnas	Mėginys iš blužnies.	Limfosarkoma arba histiocitinė sarkoma (be IHC reakcijų sunku tiksliai pasakyti kuri sarkoma).	2022
M22.328	Šuo	patinas	8m.	mišrūnas	Mėginys iš darinio galinės kairės kojos blauzdos srityje	Stipriai traumuota su ryškia edema ir uždegimu I laipsnio mastocitoma.	2022
M22.330	Šuo	patinas	6 m.	prancūzų buldogas	Mėginys iš darinio po oda, uodegos apačioje	Dermą infiltruojanti lipoma	2022
M22.331	Šuo	patinas	9 m. 4mėn.	baltos sp.	Mėginys iš darinio prie išangės	Hepatoidinės liaukos epitelioma (adenoma, įgyjanti atipinių savybių).	2022
M22.332	X	patinas	4 m.	Triušis	Mėginys iš darinio dešinės pažandės srityje	Lipoma	2022
M22.333	Šuo	patelė	6 m.	Jorkšyro terjeras	Mėginys iš darinio ant kaklo, pratrūkęs	Uždegiminė granuloma. Kadangi cistinė ertmė tuščia, galima įtarti ir buvusį infekuotą, nekrozuotą naviką, kurio masė suskystėjo ir išbėgo.	2022
M22.334	Katinas	patinas	9m.	Meino meškėnas	Mėginys iš darinio ventralinėje kaklo dalyje	Mastocitoma. Chirurginiai kraštai neigiami.	2022
M22.339	Šuo	patelė	7m.	Vokiečių aviganis	Mėginys iš uždegiminių audinių žando srityje, susidarusiusi fistulė	Minkštųjų audinių granulominis uždegimas, priežastinis faktorius mėginyje nestebimas (keratinas, grybeliai, svetimkūnis).	2022
M22.340	X	patinas	4 mėn.	Didysis apuokas	Mėginys iš pakitusio liežuvio ir kepenų	Liežuvis – granulominis uždegimas su epitelio nekroze, kepenys – lėtinis, lifmocitinis uždegimas (tikėtina, virusinis hepatitas arba salmoneliozinis, jau lėtinės fazės).	2022
M22.341	X	patinas	8m. 3 mėn.	Papūga	Mėginys iš sutinusio dešinės akies voko	Limfoblastinė sarkoma.	2022
M22.342	Šuo	patelė	12m.	vakarų škotų terjeras	Mėginys iš polipinio darinio šlapimo pūslės gleivinėje	Hiperplastinis cistitas su Brunn židiniais	2022
M22.343	Šuo	patelė	7m.	mišrūnė	Mėginys iš darinio pieno liaukoje	Vidutinio piktybiškumo tubulinė karcinoma.	2022
M22.344	Šuo	patelė	14m.	mišrūnė	Mėginys iš darinio odoje kirkšnies srityje	Hemangioma	2022
M22.345	Šuo	patelė	10m.	Jorkšyro terjeras	Mėginys iš darinio ant uodegos	Odos riebalinės liaukos adenoma su latakų metaplazija.	2022
M22.359	Šuo	patelė	15 m.	ši-tcu	Mėginys iš darinio pieno liaukoje	Vidutinio piktybiškumo tubulinė karcinoma.	2022
M22.360	Šuo	patelė	12m.	mišrūnė	Mėginys iš darinio blužnyje	Blužnies fibrosarkoma, didelio agresyvumo.	2022
M22.361	Šuo	patinas	12 m.	prancūzų buldogas	Mėginys iš darinio odoje, dauginiai, kraujuoja	Odos B ląstelių limfoblastinė limfoma (neepiteliotropinė).	2022
M22.362	Šuo	patelė	6 m.	vokiečių aviganis	Mėginys iš darinio dantenose	Uždegiminis granuliacinis audinys	2022
M22.363	Katė	patelė	3m.	mišrūnė	Mėginys iš darinio po kaire ausimi	Apokrininių prakaito liaukų adenokarcinoma. Navikas priklauso mažiau agresyviems navikams. Stebėti šalinto naviko vietą dėl recidyvo.	2022
M22.364	Šuo	patinas	5m.	Labradoro retriveris	Mėginys iš darinio kaktos odoje	Kolageno skaidulų degeneracija ir hialinozė. Antrinis limfagyslių ir prakaito liaukų išsiplėtimas (nes pakitę kolageninės skaidulos trikdo nutekėjimą). Riebalinės liaukos hiperplazija.	2022
M22.365	Šuo	patelė	5m 2 mėn.	mitelšnauceris	Mėginys iš darinio pieno liaukoje Histopatologiniam tyrimui siųsta medžiaga (tepinėlis, kraujo mėginys)	Mioepitelioma, tikėtina su adenomos dalimi (nes preparate matomos labai negausios epitelinės struktūros, būdingos adenomai. Bet pieno liaukoms būdinga tai, kad histovaizdas atskirose vietose naviko audiniuose labai varijuoja. Galbūt yra naviko audiniuose vietų su karcinomos dalimi, tik ji nepateko į mėginį). 8. Histopatologinė diagnozė	2022
M22.366	Katinas	patinas	7 m.	mišrūnas	Mėginys iš darinio ausies landoje	Uždegiminis polipas (uždegiminis granuliacinis audinys).	2022
M22.369	Šuo	patinas	12 m.	auksaspalvis retriveris	Mėginys iš darinio sėklidėje	Leidigo ląstelių navikas.	2022
M22.370	Šuo	patelė	7 m.	mišrūnė	Mėginys iš darinio pieno liaukoje	Intraduktalinė šviesių ląstelių karcinoma, vidutinio piktybiškumo	2022
M22.371	Katinas	patinas	5m.	mišrūnas	Mėginys iš darinio prie ausies pagrindo	Tikėtina, didelio piktybiškumo mastocitoma (nežinomas tikslus darinio dydis). Histopatologinė diagnozė	2022
M22.252	Šuo	patinas	5m.	Jorkšyro terjeras	Mėginys iš darinio po oda, nugaros srityje.	Minkštųjų audinių alveolinė sarkoma. Tai pakankamai žemo piktybiškumo minkštųjų audinių navikas, kuris progresuoja lėtai. Pavadinimas kilęs iš histologinio panašumo į plaučių alveoles. Manoma, kad šis navikas yra kilęs iš embriominės mezenchimos likučių.	2022
M22.253	Šuo	patelė	8 m.	senbernaras	Mėginys iš darinio ant akies voko	Voko riebalinės liaukos epitelioma (gerybinis navikas, adenoma, įgaunanti atipinių savybių).	2022
M22.254	X	patelė	2 mėn.	Snieginė ožka	Mėginys iš plaučių	Bronchointersticinė pneumonija	2022
M22.255	Šuo	patinas	11m.	mišrūnas	Mėginys iš darinio kairės pažasties srityje	Lipoma su uždegimu (traumuota)	2022
M22.257	Šuo	patelė	14 m.	Jorkšyro terjeras	Mėginys iš darinio pieno liaukoje	Mišrus pieno liaukos navikas (solidinės karcinomos kompleksas su kauliniu ir kremzliniu audiniu)	2022
M22.258	Katė	patelė	6m	mišrūnė	Mėginiai (2) iš plaučių skilčių	Tarpalveolinių pertvarų amiloidozė. Nedidelio laipsnio intersticinė pneumonija. Atelektazė. Emfizema.	2022
M22.259	Šuo	patelė	10m.	mišrūnė	Mėginys iš darinio ant akies voko	Voko riebalinės liaukos adenokarcinoma	2022
M22.260	Katė	patelė	X	mišrūnė	Mėginys iš darinio pieno liaukoje	Didelio piktybiškumo solidinė karcinoma	2022
M22.261	Šuo	patelė	11m.	mišrūnė	Mėginiai (2) iš plaučių skilčių	Sterilios bronchiektazijos. Atelektazė.	2022
M22.262	Katinas	patinas	6 m.	mišrūnas	Mėginys iš darinio keteros srityje	Gerai diferencijuota fibrosarkoma	2022
M22.266	Katė	patelė	12m.	mišrūnė	Mėginys iš darinio pieno liaukos srityje	Vidutinio piktybiškumo tubulinė karcinoma su nekroze Histopatologinė diagnozė	2022
M22.268	Šuo	patinas	11m.	taksas	Mėginys iš darinio nuo vidinės žando pusės, auga gilyn į gomurį	Amelanotinė melanoma	2022
M22.268	Šuo	patinas	11m.	taksas	Mėginys iš darinio nuo vidinės žando pusės, auga gilyn į gomurį	Amelanotinė melanoma	2022
M22.145	Šuo	patelė	8 m.	biglis	Mėginys iš darinio pieno liaukoje	Žemo piktybiškumo solidinė mucininė karcinoma	2022
M22.146	Šuo	patelė	5 m.	zvergšnauceris	Mėginys iš darinio odoje	Pilomatrikoma (gerybinis odos epitelio navikas, kilęs iš plauko matrikso)	2022
M22.147	Šuo	patelė	10 m.	rusų toyterjeras	Mėginys iš darinio pieno liaukoje	Vidutinio piktybiškumo duktalinės karcinomos kompleksas	2022
M22.148	Šuo	patinas	2 m.	mišrūnas	Mėginys iš darinio odoje, žando srityje	Histiocitoma.	2022
M22.149	Katinas	patinas	11 m.	mišrūnas	Mėginys iš darinio virš kairės akies voko	Uždegiminiai, edemiški odos audiniai (buvęs vabzdžio įkandimas arba visai šviežiai pradėjusi formuotis eozinofilinė granuloma).	2022
M22.150	Šuo	patinas	5 m.	mopsas	Mėginys iš pakitusios odos	Odos kalcinozė. Kušingo sindromas	2022
M22.151	Katė	patelė	13 m.	kornišreksas	Mėginys iš darinių pažasties srityje	Metastatinė mastocitoma. Tikslingas gyvūnų ištyrimas dėl pirminio naviko (ar nebuvo kitoje klinikoje šalintas odos darinys bei ištirti vidaus organus, dėl vidaus organų mastocitozės).	2022
M22.155	Šuo	patelė	6 m.	Rodezijos ričbekas	Mėginys iš darinio blužnyje	Blužnies plazmocitoma. Įvertinti kaulų čiulpų būklę ir metastazių buvimą (gali būti ir vienas izoliuotas navikas blužnyje, be kaulų ir kitų organų įtraukimo).	2022
M22.156	Šuo	patelė	11m.	mišrūnė	Kairė kiaušidė	Infiltracinė lipoma, infiltravusi kiaušintakio raumeninį sluoksnį, su hemoragijomis	2022
M22.157	Šuo	X	X	berno zehnenhundas. 5m.	Mėginys iš darinio snukio ertmėje	Osifikuojanti fibroma.	2022
M22.158	Šuo	patelė	11m.	mišrūnė	Mėginys iš darinio odoje	Riebalinės odos liaukos adenoma	2022
M22.159	Šuo	patinas	8m.	Maltos bišonas	Mėginys iš darinio krūtinės srityje	Lipoma	2022
M22.160	Šuo	patinas	12 m.	taksas	Mėginys iš darinio pieno liaukoje	Vidutinio piktybiškumo intraduktalinės karcinomos kompleksas.	2022
M22.161	Šuo	patelė	8 m.	Labradoro retriveris	Mėginys iš darinio pieno liaukoje	Tubulinė anaplastinė karcinoma su tiesiogine aplinkinių audinių infiltracija ir lymphangiosis carcinomatosa. Tikslinga įvertinti gyvūną dėl metastazių.	2022
M22.162	Katinas	patinas	5 m.	sfinksas	Mėginys iš darinio odoje, limfinio mazgo srityje	Keratininė odos cista	2022
M22.163	Šuo	patinas	10 m.	Jorkšyro terjeras	Mėginys iš darinio poodyje, krūtinės srityje	Gerai vaskuliarizuota lipoma	2022
M22.164	Šuo	patelė	11m.	vokiečių aviganis	Mėginys iš darinio dantenose	Ameloblastinė fibroma (ameloblastinis epulis).	2022
M22.165	Katė	patinas	11 m	mišrūnas	Mėginys iš darinio tarp menčių	Vidutinio piktybiškumo fibrosarkoma	2022
M22.166	Šuo	patinas	1 m.	dratharas	Mėginys iš darinio odoje ant kairės galinės kojos piršto	Calcinosis circumscripta	2022
M22.167	X	X	X	Apuokas	Mėginys iš darinio ant žarnų ir iš kepenų.	Darinys – granuloma , kepenys – hiperemija. Pagal vaizdą kraujo induose galima įtarti leukozę.	2022
M22.168	Šuo	patelė	6 m.	mišrūnė	Mėginys iš darinio sąnario kapsulės srityje – kapsulės dalis (1) ir turinys (2)	Įprastos struktūros sąnario kapsulė, tikėtina, hematoma (kraujo masės) – galima įtarti buvusią traumą su kapsulės plyšimu ir kraujavimu į kapsulės ertmę.	2022
M22.170	Katinas	patinas	15m.	mišrūnas	Mėginys iš darinio po oda, ant kairės galinės kojos 4to piršto	Bazoskvamozinė karcinoma. Odos epitelio kilmės piktybinis navikas, kilęs iš bazinių ląstelių, su ragėjančia diferenciacija. Tai žemo piktybiškumo navikas, kuris paprastai nemetastazuoja, pilnai pašalinus neatsinaujina.	2022
M22.171	Šuo	patelė	12m.	Sibiro laika	Mėginys iš darinio pieno liaukoje	Žemo piktybiškumo tubulinė karcinoma	2022
M22.172	Šuo	patelė	14 m.	mišrūnė	Mėginiai iš darinių odoje (1 ir 2)	Toks histologinis vaizdas gali būti būdingas tiek mastocitozei (gerybinei būklei – mastocitai be atipijos požymių) tiek labai pradinės stadijos žemo piktybiškumo mastocimoms (jų atveju mastocitai praktiškai atipijos požymių neturi).	2022
M22.173	Šuo	patelė	8 m.	ši-tzu	Mėginys iš pakitusios šlapimo pūslės sienelės	Gleivinės hiperplazija ir Brunn židiniai, epitelio displazija (dėl ilgalaikio uždegimo), inersticinis cistitas ir submukozinė hemoragija	2022
M22.174	Šuo	patinas	10m.	mišrūnas	Mėginys iš darinio šalia T11-12 nervų šaknelių	Pleomorfinė liposarkoma su hemangiosarkomos komponentu.	2022
M22.176	Šuo	patelė	7 m.	vokiečių aviganis	Mėginys iš darinio dantenose	Fibrozuojantis epulis.	2022
M22.177	Katė	patelė	11 m.	mišrūnė	Mėginys iš skrandžio gleivinės	Gleivinės ryški hiperplazija. Suspaudimo artefaktas neleidžia gerai įvertinti plazmocitų, limfocitų pasiskirstymo. Vaizdas atitiktų labiau plazmocitinio uždegimo vaizdą. Bet pilnai negalima atmesti limfomos.	2022
M22.178	Šuo	patinas	7m.	borderkolis	Mėginys iš darinio po kaklu	Lipoma. Pagal makroskopinį vaizdą, tikėtina, odos hamartoma, su komedonų ar į papilomas panašių struktūrų susiformavimu.	2022
M22.179	Katė	patelė	12m.	mišrūnė	Mėginys iš darinio pieno liaukoje	Kribriforminė-intraduktalinė vidutinio piktybiškumo karcinoma	2022
M22.180	Šuo	patelė	9m.	pudelis	Mėginys iš tuščiosios žarnos segmento	Ryški hiperemija ir hemoragijos raumeniniame sluoksnyje, limfocitinis plazmocitinis uždegimas. Kadangi audiniai gyvi, tai reiškia kad mėginys imtas ne iš nekrozuotos vietos, o iš šalia esančių audinių.	2022
M22.181	Šuo	patinas	X	mišrūnas	Mėginys iš darinio nosies landoje	Scirotinė adekarcinoma, žemo piktybiškumo.	2022
M22.182	Šuo	patelė	10 m.	vokiečių mažasis špicas	Mėginys iš darinio pieno liaukoje	Kribriforminė – komedo karcinoma ir lymphangiosis carcinomatosa.	2022
M22.183	Šuo	patinas	6m.	mišrūnas	Mėginys iš darinio kairės pažasties srityje	Žemo piktybiškumo mastocitoma Histopatologinė diagnozė	2022
M22.184	Šuo	patelė	12m. 11mėn.	mišrūnė	Mėginys iš darinio galinės kairės kojos šlaunies srities	Hemangiopericitoma. Tai perikraujagyslinio dangalo navikas, priskiriamas žemo piktybiškumo sarkomoms. Paprastai nemetastazuoja, tačiau galimas recidyvas toje pačioje vietoje.	2022
M22.185	X	patelė	7m.6mėn.	Snieginė ožka	Mėginys iš kepenų ir inkstų	Kepenys – hiperemija ir nedidelio laipsnio riebalinė degeneracija. Inkstai – membraninis glomerulonefritas, židininė fibrozė ir masyvi kanalėlių nekrozė, sukėlusį ūmų insktų funkcijos nepakankamumą.	2022
M22.186	Katė	patelė	4m.	mišrūnė	Mėginys iš darinio ant priekinės dešinės galūnės	Histiocitinė mastocitoma Histopatologinė diagnozė	2022
M22.187	Katė	patelė	8m.	mišrūnė	Mėginys iš skrandžio gleivinės	Gleivinės fibrozė ir nežymi liaukų hiperplazija	2022
M22.188	Šuo	patinas	10m.	mišrūnas	Mėginys iš darinio nosies veidrodėlyje	Dėl suspaudimo artefakto tiksli diagnozė neįmanoma – arba tai išopėjusi plazmocitoma, arba granuliacinis audinys su gausia plazmocitų, limfocitų infiltracija.	2022
M22.189	Šuo	patinas	X	mišrūnas	Mėginys iš darinio anuso srityje	Hepatoidinių liaukų adenoma su plokščialąsteline latakų metaplazija Histopatologinė diagnozė	2022
M22.190	Katė	patelė	13 m.	mišrūnė	Mėginys iš darinio tarp menčių	Didelio piktybiškumo laipsnio injekcijos vietos sarkoma	2022
M22.191	X	X	X	Balinis vėžlys	Mėginys iš kepenų , ir šalia fragmentas plonosios žarnos	Kepenų riebalinė degeneracija ir židininis uždegimas, tikėtina, virusinis.	2022
M22.193	Šuo	patinas	X	Jorkšyro terjeras	Mėginys iš darinio dantenose	Fibrozinis audinys su kauline metaplazija.	2022
M22.194	Katė	patinas	11m.	britų trumpaplaukė	Mėginys iš darinio poodyje, dešinės pusės pilvo srityje, ties šonkaulių lanku.	Gerai diferencijuota liposarkoma. Mėginys chirurginių kraštų neturi. Histopatologinė diagnozė	2022
M22.196	Šuo	patinas	6m.	mišrūnas	Mėginys iš pakitusios odos kulno srityje.	Lėtinis akytvus alerginis dermatitas.	2022
M22.197	Šuo	patinas	12 m.	mišrūnas	Mėginys iš darinio dantenose	Ameloblastinės fibromos (odontogeninės kilmės gerybinis navikas) recidyvas Histopatologinė diagnozė	2022
M22.199	Šuo	patelė	6m.	Bostono terjeras	Mėginys iš darinio odoje (keli darinukai)	I laipsnio mastocitoma. Chirurginiai kraštai neigiami	2022
M22.200	Šuo	patelė	11m.	kastruota	Mėginys iš darinio kairės kojos tarpupirštyje	Fibrozinis jungiamasis audinys (subrendęs granuliacinis audinys, buvęs minkštųjų audinių uždegimas) Histopatologinė diagnozė	2022
M22.202	Katė	patinas	15m.	mišrūnas	Mėginys iš darinio ant priekinės dešinės kojos	Didelio piktybiškumo laipsnio mastocitoma	2022
M22.204	Šuo	patinas	8 m.	kviečiaspalvis švelniaplaukis terjeras	Darinys poodyje	Pilomatrikoma. Gerybinis plauko folikulo navikas.	2022
M22.205	Šuo	patinas	13m.	Labradoro retriveris	Darinys ant piršto (1) ir darinys ant viršutinio voko (snukio ir smakro srityje -tokie patys) (2)	1 – keratino granuloma (svetimkūnio granuloma) 2 – riebalinės liaukos adenoma su latakų metaplazija ir joje besivystanti karcinoma (kolkas -carcinoma in situ).	2022
M22.207	Šuo	patelė	10 m.	vakarų Škotijos baltasis terjeras	Mėginys iš kaklo limfinio mazgo (išdidėję visi limfiniai mazgai).	B limfoma (nesubrendusių ir vidutinio subrendimo limfocitų), multicentrinė.	2022
M22.208	Katė	patelė	2m.	mišrūnė	Mėginys iš darinio ties liežuvio pagrindu	Aktinomikozinės arba aktinobacilinės dauginės granulomos su Splendore – Hoeppli fenomenu.	2022
M22.209	Šuo	patinas	8 m	mišrūnas	Mėginys iš sėklidės pilvo ertmėje.	Sertoli ląstelių navikas	2022
M22.210	Šuo	patinas	12m.	mišrūnas	Mėginys iš pakitusios sėklidės	Piktybinis Sertoli ląstelių navikas.	2022
M22.211	Šuo	patelė	10m.	Peterburgo orchidėja	Mėginys iš darinio pieno liaukoje	Kompleksinė mikropapilinė karcinoma, mažo piktybiškumo	2022
M22.212	Šuo	patelė	13m.	mišrūnė	Mėginys iš darinio odoje dešinės mentės srityje	Keratininė cista	2022
M22.213	Šuo	patinas	X	ši-tzu	Darinys ant priekinės kojos piršto.	Riebalinės liaukos adenoma.	2022
M22.216	Šuo	patelė	2 m.	vakarų Škotijos baltasis terjeras	Mėginys iš skrandžio gleivinės	Nežymus lėtinis gastritas su labai nežymia fibroze. Histopatologinė diagnozė	2022
M22.217	Šuo	patinas	5 m.	zvergšnauceris	Mėginys iš gaubtinės žarnos gleivinės.	Specifinis imuninis atsakas (limfocitinis plazmocitinis nestiprus uždegimas) su neryškiu ūmaus uždegimo komponentu.	2022
M22.218	Šuo	patelė	9 m.	vokiečių aviganis	Mėginys iš darinio ant dešinės kojos, tarp pirštų.	Melanoma	2022
M22.219	Šuo	patelė	13m.	mišrūnė	Mėginys iš didelio išopėjusio darinio ant liežuvio	Blogai diferencijuota plokščialąstelinė karcinoma	2022
M22.221	Šuo	patinas	9m.	Cane Corso	Mėginys iš darinio inkste	Inksto ląstelių karcinoma.	2022
M22.224	Šuo	patelė	12 m.	Labradoro retriveris	Mėginys iš darinio dantenose	Osifikuojantis epulis (osifikuojanti fibroma).	2022
M22.225	Katė	patelė	18 m.	mišrūnė	Mėginys iš darinio pieno liaukoje	Kribriforminė – komedo karcinoma, didelio piktybiškumo.	2022
M22.226	Šuo	patinas	13 m.	amerikiečių kokerspanielis	Mėginys iš darinio dešinės pilvinės pieno liaukos spenelio odoje	Prakaito liaukos papilinė karcinoma	2022
M22.227	Šuo	patinas	1m	mišrūnas	Mėginys iš darinio dešinės galinės kojos tarpupirštyje	Miksoma	2022
M22.228	Šuo	patelė	10 m.	mišrūnė	Darinys iš pieno liaukos	Duktalinės karcinomos kompleksas (žemo piktybiškumo)	2022
M22.229	Šuo	patinas	12 m.	mišrūnas	Mėginys iš darinio kaklo srityje	Prakaito liaukos cistinė adenoma su uždegimu ir hemoragijomis (ir aplinkinių audinių) – tikėtina, dėl traumavimo.	2022
M22.231	Šuo	patinas	8 m.	juodos su balta sp.	Mėginys iš darinio prie išangės	Hepatoidinės liaukos epitelioma (adenoma, turinti jai nebūdingų savybių). Histopatologinė diagnozė	2022
M22.231	Katė	patelė	X	mišrūnė	Mėginys iš darinio pieno liaukos srityje	Vidutinio piktybiškumo tubulinė mucininė karcinoma. Histopatologinė diagnozė	2022
M22.232	Šuo	patelė	7 m.	Labradoro retriveris	Darinys iš pieno liaukos	Sklerozuojanti adenozė (gerybinė dishormoninė būklė).	2022
M22.233	Šuo	patelė	9 m.	toyterjeras	Darinys iš pieno liaukos	Mioepitelioma su kremzlinio audinio formavimusi ir epitelinės dalies displazija (gerybinis pieno liaukos navikas, kilęs iš mioepitelinių ląstelių, su kremzlės formavimusi).	2022
M22.234	Šuo	X	4m.	vok. aviganis	Mėginys iš darinio odoje, netoli spenelio	Apokrininės prakaito liaukos cistadenoma (gerybinis prakaito liaukos epitelinės kilmės navikas)	2022
M22.235	Katinas	patinas	4m.	mišrūnas	Mėginys iš darinio pieno liaukos srityje, išopėjęs.	Piogranuloma (buvusi odos žaizda - įkandimas, įdūrimas- patekus infekcijai, susiformavo ribotas uždegimo židinys).	2022
M22.236	Šuo	patelė	5m.	nesterilizuota	Mėginys iš darinio poodyje klubo srityje	Panikulitas ir liposarkoma (tikėtina, sarkoma pradėjo vystytis iš panikulito židinio).	2022
M22.237	Katė	patinas	7m.	mišrūnas	Mėginys iš skrandžio gleivinės	Gleivinės fibrozė ir pagrindinių ląstelių degeneracija	2022
M22.238	Šuo	patelė	10m.	Jorkšyro terjeras	Mėginys iš darinio kaudalinėje abdominalinėje pieno liaukoje.	Žemo piktybiškumo tubulinės karcinomos kompleksas (dalis naviko audinio -adenomos audiniai)	2022
M22.239	Šuo	patelė	26 mėn.	anglų kokerspanielis	Mėginys iš tuščiosios, gaubtinės žarnos ir limfinio mazgo.	Tuščioji ir gaubtinė žarna – ūmus uždegimas su specifinio inuninio atsako komponentu, limfinis mazgas – sinusų histiocitozė, išvada – galima įtarti buvusį svetimkūnį ir lokalią infekciją.	2022
M22.241	Šuo	patelė	7m.	malinua	Mėginys iš darinio odoje, šone.	Odos hiperjautrumo reakcija (tikėtina, į vabzdžio įkandimą).	2022
M22.244	Šuo	patelė	5 m.	Njufaundlendas	Mėginys iš darinio liežuvio apatinėje pusėje	Uždegiminis granuliacinis audinys, dengiamas nekrotinių masių.	2022
M22.245	Šuo	patinas	11 m.	zvergšnauceris	Mėginys iš darinio ant kairiojo šono	Gerai diferencijuota liposarkoma.	2022
M22.247	Šuo	patelė	11 m.	Jorkšyro terjeras	Mėginys iš darinio pieno liaukoje	Žemo piktybiškumo solidinė karcinoma.	2022
M22.248	Katė	patelė	14m.	mišrūnė	Mėginys iš darinio smakro srityje	Granuloma (arba idiopatinė eozinofilinė, arba vabzdžio įkandimo vietoje).	2022
M22.249	Šuo	patinas	11m.	standartinis taksas	Mėginys iš darinio odoje	Odos hemangioma su uždegimu (tikėtina, buvo traumuota).	2022
M22.250	Šuo	patelė	6 m.	mišrūnė	Mėginys iš negyjančios žaizdos odos krašto dešinės kojos čiurnos srityje	Lėtinis aktyvus uždegiminis procesas su granuliacinio audinio vešėjimu.	2022
M22.251	Šuo	patinas	10 m.	samojedas	Mėginys iš darinio viršutiniame žandikaulyje, virš dantenų	Nediferencijuota (didelio piktybiškumo) sarkoma (neidentifikuota)	2022
M22.132	Šuo	patelė	11m.	mišrūnė	Mėginys iš negyjančios žaizdos sprando srityje	Plokščialąstelinė ragėjanti karcinoma (gerai diferencijuota).	2022
M22.134	Šuo	patelė	12 m.	vokiečių aviganis	Mėginys iš darinio pieno liaukoje	Didelio piktybiškumo solidinė karcinoma	2022
M22.135	Šuo	patelė	13 m.	mišrūnė	Mėginys iš darinio pieno liaukoje	Vidutinio piktybiškumo solidinė – tubulinė karcinoma.	2022
M22.136	Šuo	patelė	11m.	vakarų Škotijos baltasis terjeras	Mėginys iš blužnies	Ekstramedulinė hemopoezė. Mini hematomos ir uždegimas. Raudonosios pulpos hiperplazija. Pagal pakitusias folikulų marginalines zonas galima įtarti marginalinės zonos limfomą, tačiau tikslią diagnozę apsunkina EMHA ir raudonosios pulpos hiperplazija (maskuoja). Histopatologinė diagnozė	2022
M22.137	Šuo	patinas	1m.	mišrūnas	Mėginys iš darinio dantenose	Periferinė odontogeninė fibroma (fibromatozinis epulis) Histopatologinė diagnozė	2022
M22.138	Katė	patelė	7m.	Meino meškėnas	Mėginys iš darinio dantenose prie apatinio žandikaulio iltinio danties	Uždegiminis granuliacinis audinys	2022
M22.139	Katė	patelė	7m.	Meino meškėnas	Mėginys iš darinio dantenose prie apatinio žandikaulio iltinio danties	Dantenų epitelio hiperplazija ir fibrozinis skaidulinis audinys (buvęs granuliacinis)	2022
M22.140	Šuo	patelė	8m.	vakarų Škotijos baltasis terjeras	Mėginys iš darinio pieno liaukoje	Vidutinio piktybiškumo tubuliopapilinė karcinoma. Histopatologinė diagnozė	2022
M22.141	Katinas	patinas	X	mišrūnas	Mėginys iš darinio šlaunies srityje	Didelio piktybiškumo uždegiminės kilmės sarkoma (poinjekcinė), pagal daugiabranduolių ląstelių buvimą galima įtarti fibrohistiocitinį variantą. Histopatologinė diagnozė	2022
M22.142	Šuo	patelė	11m.	vokiečių aviganis	Mėginys iš darinio šlaunies lateralinėje pusėje	Plokščialąstelinė ragėjanti karcinoma (gerai diferencijuota).	2022
M22.143	Šuo	patelė	10 m.	mišrūnė	Mėginys iš darinio odoje, išopėjusio, pilvo srityje (1) ir iš darinio odoje kryžkaulio srityje ( 2)	Plokščialąstelinė odos karcinoma ir piktybinė trichoepitelioma	2022
M22.214	X	patelė	X	Kiaulė	inkstai ( mėg.)	-	2022
M22.001	Šuo	patinas	5m.	taksas	Mėginys iš nosies ertmės gleivinės (005) ir iš nosiaryklės gleivinės (001)	Nosies ir nosiaryklės gleivinės liaukų hipeprlazija, edema ir limfoidinio audinio hiperplazija	2022
M22.002	Šuo	patinas	9m.	Džeko Raselo terjeras	Mėginys iš darinio priekinės kairės galūnės IV piršto nago pagrindu.	Uždegiminis pseudotumoras (granuliacinis audinys, turintys naviko hsitologinę išvaizdą) ir odos riebalinės liaukos adenoma.	2022
M22.003	Šuo	patelė	X	Maltos bišonas	Mėginys iš darinio nosies pertvaroje ties nosiarykle	Neidentifikuotos kilmės svetimkūnis	2022
M22.004	Katė	patelė	13m.	mišrūnė	Mėginys iš darinio kaklo srityje (fiksuotas prie atlanto)	Gerai diferencijuota fibrosarkoma.	2022
M22.006	Katė	patelė	13m	mišrūnė	Mėginys iš išopėjusio nosies veidrodėlio	Nosies veidrodėlio plokščialąstelinė karcinoma.	2022
M22.206	Šuo	patelė	2m.	Cane Corso	Mėginys iš darinio odoje	Neregresuojanti, greitai auganti histiocitoma	2022
M22.007	Šuo	patelė	4 m.	vengrų vižlas	Mėginys iš darinio snukio odoje	Mėlynasis apgamas (literatūroje vadinamas blue naevus).	2022
M22.008	Šuo	patinas	10m.	prancūzų buldogo mišrūnas	Mėginys iš darinio netoli uodegos nugaroje	Mastocitoma, žemo piktybiškumo laipsnio. Histopatologinė diagnozė	2022
M22.009	Šuo	patelė	6 m.	vokiečių aviganis	Mėginys iš darinio sprando odoje, dešinėje pusėje	Prakaito liaukos mucininė karcinoma, didelio piktybiškumo.	2022
M22.010	Šuo	patinas	5m.	mišrūnas	Mėginys iš skrandžio gleivinės	Nežymi gleivinės atrofija. Stipri hiperemija gali būti sąlygota narkozės, širdies ar kepenų patologijos Histopatologinė diagnozė	2022
M22.011	Šuo	patinas	7 m.	Jorkšyro terjeras	Mėginys iš susiaurėjusios stemplės kardijos srityje	Uždegiminis nekrozuotas granuliacinis audinys. Kadangi mėginyje nėra vientisos visos gleivinės struktūros, neįmanoma įvardinti patologinio proceso, sukėlusio granuliacinio audinio formavimąsi ir nekrozę. Rastos kelios plokščios ląstelės su ragine diferenciacija leistų įtarti plokščialąstelinę karcinomą (bet jos gali būti ir dėl ilgalaikio uždegimo, kaip displazijos išraiška). Histopatologinė diag…	2022
M22.012	Šuo	patelė	9m.	Jorkšyro terjeras	Mėginys iš darinio pieno liaukoje	Mažo piktybiškumo kompleksinė karcinoma Histopatologinė diagnozė	2022
M22.013	Šuo	patinas	4m.. 900182001232847	Labradoro retriveris	Mėginys iš darinio priekinės kojos kaudalinėje dalyje	Keratininė (svetimkūnio) granuloma Histopatologinė diagnozė	2022
M22.014	Šuo	patelė	11 mėn.	rotveileris	Mėginys iš darinio po liežuviu	Calcinosis circumscripta. Vienas židinys virtęs abscesu.	2022
M22.014	X	patelė	2 m.	Triušis	Odos mėginiai	Eksfoliacinis dermatitas. Uždegimo ląstelių sudėtis nėra tipiška paraneoplastiniam eksfoliaciniam dermatitui.	2022
M22.015	X	patelė	2m.	Triušis	Odos mėginiai	Eksfoliacinis dermatitas. Uždegimo ląstelių sudėtis nėra tipiška paraneoplastiniam eksfoliaciniam dermatitui.	2022
M22.016	Šuo	patinas	11 m.	vakarų Škotijos baltasis terjeras	Mėginys iš pooperacinių audinių	Použdegiminis granuliacinis audinys, formuojantis pseudotumorą. Poodinių riebalų nekrozė	2022
M22.017	Šuo	patelė	12m.3mėn. baltai rudos sp.	mišrūnė	Mėginiai iš dauginių odos darinių, panašių į karpas.	Dauginės riebalinių liaukų latakinės adenomos (su metaplazija). Kadangi tai nėra dauginės riebalinių liaukų hiperplazijos židiniai, o dauginės adenomos, tikėtina, tai yra genetinis defektas.	2022
M22.020	Šuo	patinas	12m.	Labradoro retriveris	Mėginys iš darinio dilbio srityje	Odos lipoma	2022
M22.021	Šuo	patelė	7 m.	čihuhua	Mėginys iš darinio pieno liaukoje	Kompleksinė žemo piktybiškumo mucininė adenokarcinoma. Mėginyje limfagyslių nerasta.	2022
M22.022	Šuo	patinas	5 m.	rotveileris	Mėginys iš poodinio greitai augančio darinio	Uždegiminis nesubrendęs ir subrendęs granuliacinis audinys	2022
M22.025	Šuo	patelė	4m.	prancūzų buldogas	Mėginys iš darinio ausyje	Fibrozinis audinys (buvęs uždegiminis granuliacinis audinys), rodantis buvusį uždegiminį polipą.	2022
M22.026	Šuo	patelė	11m.	vokiečių aviganis	Mėginys iš darinio odoje kulno sąnario srityje	Bazoskvamozinė karcinoma. Odos epidermio kilmės žemo piktybiškumo navikas. Paprastai nemetastazuoja, auga vietiškai agresyviai.	2022
M22.027	Šuo	patinas	4m.	rusų toyterjeras	Mėginys iš nosies ertmės gleivinės	Nestiprus gleivinės uždegimas.	2022
M22.029	Šuo	patinas	5m.	prancūzų buldogas	Mėginys iš darinio nuo ausies kaušelio	Regresuojanti histiocitoma	2022
M22.030	Šuo	patinas	8m.	mišrūnas	Mėginys iš darinio galinės kojos tarpupirščiuose	Atipinė hemangiopericitoma. Tai vadinamas perikraujagyslinio dangalo navikas, priskiriamas žemo piktybiškumo sarkomoms. Nelinkęs metastazuoti, bet gali recidyvuoti.	2022
M22.031	Katė	patelė	13m.	mišrūnė	Mėginys iš darinio pieno liaukoje	Vidutinio piktybiškumo tubulinė karcinoma.	2022
M22.032	Šuo	patinas	7m.	Jorkšyro terjeras	Mėginys iš šlapimo pūslės gleivinės	Hiperplastinis, intersticinis cistitas	2022
M22.034	Šuo	patinas	7m.	mišrūnas	Mėginys iš darinio šlaunies srityje.	Hemangiopericitoma. Žemo piktybiškumo sarkoma, kuri paprastai nemetastazuoja, tačiau gali recidyvuoti toje pačioje vietoje. Histopatologinė diagnozė	2022
M22.035	Šuo	patelė	9 m.	vipetas	Mėginys iš pakitusio pirštakaulio	Buvęs lūžis ir nago guolio uždegimas (paronychia)	2022
M22.036	Šuo	patinas	9 m.	mišrūnas	Mėginys iš nosies ertmės gleivinės	Gleivinės uždegimas su hemoragija	2022
M22.037	Katė	patinas	8 mėn.	persų veislės	Visa akis	Imunoblastinė limfoma. Atlikti gyvūnui testą dėl FeLV. Sekti gyvūną dėl tolimesnių židinių ir taikyti gydymą nors prenizolonu.	2022
M22.040	Šuo	patelė	4 m.	mopsas	Mėginys iš darinio tarp nosies raukšlių	Histiocitoma	2022
M22.043	Katė	patelė	12m.	mišrūnė	Mėginys iš mezenterinio limfinio mazgo, colon ir blužnies.	Išplitusi vidutinio subrendimo ląstelių limfoma žarnos sienelėje, mezenteriniame limfiniame mazge, blužnyje.	2022
M22.044	Šuo	patelė	10 m.	mišrūnas	Mėginys iš darinio pieno liaukoje	Mišri pieno liaukos adenokarcinoma (su kauliniu, kremzliniu audiniu ir ekstrameduline hemopoeze – dažnas radinys kalių pieno liaukose).	2022
M22.045	Katė	patelė	7m.	veislė	Mėginys iš darinio snukio ertmėje, ties apatiniais krūminiais dantimis.	Vidutinio diferenciacijos laipsnio fibrosarkoma	2022
M22.046	Šuo	patinas	10 m.	vakarų Škotijos baltasis terjeras	Mėginys iš pakitusios plonosios žarnos	Plonosios žarnos gleivinės labai stipri hiperplazija.	2022
M22.048	Katė	patelė	9m.	mišrūnė	Mėginys iš darinio po liežuviu	Granuliacinio uždegiminio audinio vešėjimas mukozinėje poliežuvinėje seilių liaukoje.	2022
M22.049	Šuo	patinas	6 m.	trumpaplaukis taksas	Mėginys iš skrandžio gleivinės	Riebalinės liaukos adenoma su latakų plokščialąsteline metaplazija. Uždegiminio granuliacinio audinio vešėjimas (traumuota adenoma). Histopatologinė diagnozė	2022
M22.050	Šuo	patinas	12 m.	springerspanielis	Mėginys iš skrandžio gleivinės	Riebalinės liaukos adenoma su latakų plokščialąsteline metaplazija. Dažnas navikas, gerybinis, kilęs iš odos riebalinių liaukų. Dažnas kokerspanieliams, springerspanieliams, Karalio Karolio spanieliams. Histopatologinė diagnozė	2022
M22.052	Šuo	patelė	3m.10mėn.	vengrų vižlas	Mėginys iš darinio dantenose	Ameloblastinė fibroma (seniau vadinta epuliu).	2022
M22.053	Šuo	patelė	1 m.	mišrūnė	Mėginys iš plonosios žarnos	Vaizdas gaurelių srityje atitinka limfocitinio plazmocitinio alerginio uždegimo vaizdą. Gleivinėje ir pogleivėje – vaizdas labiau būdingas limfomai. Pagal literatūros šaltinius, limfocitinis plazmocitinis enteritas, esant pastoviai etiologinei stimuliacijai, gali virsti limfomos procesu. Tikslingas gydymas steroidais.	2022
M22.055	Katė	patelė	9 m.	rusų mėlynoji	Mėginys iš darinio po oda, šalia pieno liaukos	Mastocitoma.	2022
M22.056	Šuo	X	5 m.	prancūzų buldogas	Mėginys iš darinio pilvo odoje	Neregresuojanti histiocitoma	2022
M22.059	Katė	patelė	7m.	mišrūnė	Mėginys iš šlapimo pūslės gleivinės	Šlapimo pūslės gleivinės polipas.	2022
M22.060	Šuo	patinas	6 m.	bošeronas	Mėginys iš darinio odoje sprando srityje	Trichoepitelioma. Gerybinis navikas, kilęs iš plauko folikulo. Histopatologinė diagnozė	2022
M22.061	Šuo	patelė	7m.	vakarų Škotijos baltasis terjeras	Mėginys iš darinio pilvo srityje, tarp pieno liaukų	Nors aplinkinių audinių nėra, manoma, kad tai pieno liaukos didelio piktybiškumo karcinoma. Histopatologinė diagnozė	2022
M22.062	Šuo	patelė	9m.	Sibiro haskis	Mėginys iš darinio apatinėje lūpoje, ties iltiniu dantimi	Melanoma. Histopatologinė diagnozė	2022
M22.065	Šuo	patinas	4m.	prancūzų buldogas	Mėginys iš darinio tiesiojoje žarnoje	Storosios žarnos gleivinės adenoma su displazijos požymiais ir uždegimine stroma.	2022
M22.066	Šuo	patinas	8m.	špicas	Mėginys iš darinio ant kaktos, odoje	Odos infiltracinė lipoma	2022
M22.068	Šuo	patinas	4m11mėn.	biewer Jorkšyras	Mėginys iš darinio odoje (dauginiai dariniai)	Dauginės keratininės cistos. Tikėtina, genetinis defektas, stebėti gyvūną neatsiranda didelių darinių, dėl pilomatrikomos galimybės.	2022
M22.070	Šuo	patinas	4 m.	mišrūnas	Mėginys iš darinio liežuvyje	Dalinai amelanotinė melanoma.	2022
M22.071	Šuo	patinas	17m.	mišrūnas	Mėginys iš darinio prie išangės	Hepatoidinių liaukų adenoma	2022
M22.074	Šuo	patinas	10m.	haskis	Mėginys iš darinio prie ausies	Riebalinės liaukos epitelioma (adenoma, įgijusi netipiškų morfologinių savybių).	2022
M22.079	X	patelė	8 mėn.	Arklys	Mėginys iš audinių bambos srityje	Uždegiminis granuliacinis audinys, įvairaus subrendimo.	2022
M22.083	Šuo	patelė	7m.	anlgų kokerspanielis	Mėginys iš darinio ant apatinio voko.	Odos riebalinės liaukos epitelioma (adenoma, turinti atipinę morfologiją).	2022
M22.085	Šuo	patelė	X	Berno zehnenhundas	Mėginys iš darinių žasto srityje (darinys odoje ir limfinio mazgo mėginiai )	Histiocitinė sarkoma	2022
M22.095	Katė	patelė	11m.	mišrūnė	Mėginys iš darinio pėdutėje	Histologinis vaizdas leidžia įtarti pirštų prakaito liaukos papilinę adenokarcinomą. Tačiau galima įtarti ir alveolinę sarkomą (reikalingas IHC tyrimas).	2022
M22.096	X	patelė	5m.	Triušis	Mėginys iš darinio pieno liaukos srityje	Pieno liaukos adenoma, kai kur vietomis galima įtarti karcinomos in situ formavimąsi.	2022
M22.097	Šuo	patinas	11m.	dratharas	Mėginys iš darinio pilvo sienoje	Vidutinio diferenciacijos laipsnio liposarkoma	2022
M22.098	Šuo	patelė	5m.	Labradoro retriveris	Akies mėginys	Pigmentinis uveitas su akies kampo fibroze.	2022
M22.099	Šuo	patelė	9 mėn.	vakarų Škotijos baltasis terjeras	Mėginys iš darinio galvos odoje, panašaus į karpą	Alerginis židininis dermatitas, kadangi gana nemažai makrofagų, tikėtina, kad tai nykstanti uždegiminė histiocitoma.	2022
M22.100	Šuo	patinas	11m.	Jorkšyro terjeras	Mėginys iš darinio uodegos odoje, ties uodegos viduriu.	Hepatoidinių liaukų adenoma. Lokalizacija ties uodegos viduriu – įprasta hepatoidinių liaukų lokalizacija (t.y. platus regionas – nuo paraanalinės srities iki uodegos vidurio).	2022
M22.101	Katė	patelė	9m.	mišrūnė	Mėginys iš darinio dešinės menties srityje	Lipoma Histopatologinė diagnozė	2022
M22.102	Šuo	patelė	8m.9mėn.	mišrūnė	Mėginys iš darinio po oda, šonkaulių srityje	Poodinė mastocitoma. Piktybiškumo laipsniui įvertinti nėra sukurta ir validuota sistema (tik odos mastocitomoms). Histopatologinė diagnozė	2022
M22.103	Katinas	patinas	11m.	mišrūnas	Mėginys iš darinio tarp menčių, pratrūkusio.	Injekcijos vietos sarkoma su osteosarkomos diferenciacija.	2022
M22.104	Katė	patelė	X	sfinksas	Mėginys iš darinio pasmakrės odoje	Apokrininė prakaito liaukos cistinė adenokarcinoma Histopatologinė diagnozė	2022
M22.106	Šuo	patelė	9m.	prancūzų buldogas	Mėginys iš darinio pieno liaukos srityje (dauginiai)	Šeivinių ląstelių intralatakinė karcinoma	2022
M22.108	Šuo	patelė	5m.	rotveileris	Mėginys iš darinio pieno liaukoje	Pieno liaukos adenoma su carcinoma in situ židiniais ir invazinės karcinomos židiniais.	2022
M22.109	Šuo	patelė	9m.	vakarų Škotijos baltasis terjeras	Mėginys iš cistiškai pakitusios odos	Apokrininių prakaito liaukų cistomatozė Histopatologinė diagnozė	2022
M22.110	Šuo	patelė	3 m.	prancūzų buldogas	Mėginys iš darinio odoje, be aplinkinių audinių	Didelio piktybiškumo mastocitoma. Histopatologinė diagnozė	2022
M22.111	Šuo	patelė	X	prancūzų buldogas	Mėginys iš darinio pieno liaukoje	Kompleksinė duktalinė karcinoma. Histopatologinė diagnozė	2022
M22.114	X	patinas	4m.	Triušis	Mėginys iš darinio su fistule pilvo sienoje	Granulomos	2022
M22.115	Šuo	patelė	3m.	mišrūnė	Skrandžio gleivinės mėginys	Nežymi fibrozė, edema. Hiperemija	2022
M22.117	Šuo	patelė	9 m.	vokiečių aviganis	Mėginys iš darinio odoje ant šono	Infundibulinė ragėjanti keratoakantoma. Gerybinis plauko folikulo navikas su adneksine diferenciacija.	2022
M22.118	Katė	patinas	2 m.	Meino meškėnas	Mėginys iš širdies raumens	Miokardo hipertrofija ir hidropinė degeneracija.	2022
M22.119	Šuo	patelė	X	rytų Europos aviganis	Mėginys iš darinio prie išangės	Stiprus aktyvus granulominis uždegimas perianalinėje srityje Histopatologinė diagnozė	2022
M22.121	Šuo	patinas	8 m.	bulmastifas	Mėginys iš poodinio, kieto, paslankaus darinio	Trichoepitelioma. Gerybinis odos navikas, kilęs iš plaukų folikulo.	2022
M22.122	Šuo	patinas	5 m.	Cane Corso	Mėginys iš darinio dantenose (yra keli)	Dantenų fibrozinis audinys (použdegiminis, surandėjęs).	2022
M22.123	Šuo	patelė	11 m.	mišrūnė	Mėginys iš darinio pieno liaukoje	Vidutinio piktybiškumo kompleksinė mikropapilinė karcinoma	2022
M22.124	Šuo	patelė	9 m.	Jorkšyro terjeras	Mėginys iš darinio pieno liaukoje	Pieno liaukos plokščialąstelinė karcinoma Histopatologinė diagnozė	2022
M22.125	Šuo	patinas	12m.	mišrūnas	Mėginys iš darinio išangės srityje	Apokrininių modifikuotų prakaito liaukų adenokarcinoma (analinio maišelio liaukų).	2022
M22.126	Šuo	patinas	8m.	Cane Corso	Mėginys iš darinio ant dešinės priekinės kojos plaštakos paviršiaus.	Keratino (svetimkūnio tipo) granuloma ir fibrozinis audinys dermoje.	2022
M22.127	X	X	10 m.	Žirgas	Mėginys iš darinio odoje ir pakitusios akies	Oda – melanoma, akis – gausus uždegiminis granuliacinis audinys su akies obuolio suardymu. Jame melanomos židinių nestebima, bet melanomos audiniai galėjo tiesiog nepatekti į mėginį.	2022
M22.128	Šuo	patelė	X	lygiaplaukis retriveris	Mėginys iš darinio ant galinės dešinės kojos, kulno srityje	II laipsnio mastocitoma Histopatologinė diagnozė	2022
M22.129	Šuo	patinas	8 m.	Cane Corso	Mėginys iš darinio dantenose	Uždegiminis granuliacinis audinys su epitelio degeneracija.	2022
M22.130	Katinas	patinas	6m.	mišrūnas	Mėginys iš darinio sprando srityje	Traumuota lipoma.	2022
M22.131	Šuo	patinas	10m.	Labradoro retriveris	Mėginys iš darinio nosies šnervėse	Neragėjanti plokščialąstelinė karcinoma su scirotine stroma (fibrozuota).	2022
M23.533	Šuo	patinas	13m.	vokiečių jagdterjeras	Mėginys iš darinio kaktos odoje	Odos riebalinės liaukos epitelioma - adenoma, įgavusi netipinių savybių. Tokia būklė laikoma adenomos virtimu karcinoma.	2023
M23.551	Katė	patelė	8m.	mišrūnė	Mėginys iš darinio tarp menčių	Žemo diferenciacijos laipsnio (didelio piktybiškumo) fibrosarkoma (uždegiminės etiopatogenezės).	2023
M23.552	Šuo	patinas	7m.	Stafordšyro bulterjeras	Mėginys iš darinio kapšelio odoje	Apvaliųjų ląstelių navikas – pagal ląstelių morfologiją negalima identifikuoti koks tai – taip kartais gali atrodyti limfoma, plazmocitoma, histiocitų kilmės navikas. Įvertinti ar nėra kitur odoje panašių darinių, įvertinti limfinių mazgų būklę.	2023
M23.603	Šuo	patelė	5m.	Bostono terjeras	Mėginys iš darinio dantenose, viršuje	Fibrozuojantis epulis.	2023
M23.617	Šuo	patelė	14m.	Maltos bišonas	Mėginys iš darinio odoje (dauginiai)	4 mėginiai - dauginės odos riebalinių liaukų adenomos, penktas mėginys – odos infiltracinė lipoma.	2023
M23.618	Šuo	patelė	6m.	Labradoro retriveris	Mėginiai iš skrandžio gleivinės	Nedidelio laipsnio skrandžio gleivinės fibrozė ir limfocitinis plazmocitinis uždegimas. Pagal pokyčius kitame mėginyje galima įtarti gilesnių sluoksnių histiocitinį uždegimą su metaplastinės gastropatijos požymiais (neaišku, ar tai audinių reakcija į buvusią eroziją, ar erozija yra histiocitinio uždegimo pasekmė). Kartojantis problemai, kartoti biopsiją, imant mėginius bent iš 3 skirtingų vietų.	2023
M23.624	Katinas	patinas	14m.	mišrūnas	Mėginiai iš darinio ant pėdutės	Švanoma. Piktybiškumo požymių nestebima, tačiau didelė recidyvo tikimybė.	2023
M23.656	Šuo	patinas	11m.	Maltos bišonas	Mėginiai iš darinio išangės srityje	Gerai diferencijuota hepatoidinių liaukų adenokarcinoma.	2023
M23.670	Katė	patinas	12 m.	mišrūnas	Mėginiai iš pakitusių audinių gomuryje	Vidutinės diferenciacijos plokščialąstelinė karcinoma.	2023
M23.671	Katė	patelė	14m.	mišrūnė	Mėginiai iš darinio pieno liaukoje	Mikropapilinė (didelio piktybiškumo) pieno liaukos karcinoma.	2023
M23.702	Šuo	patelė	13m.	toyterjeras	Mėginiai iš darinio ant galinės kojos piršto	Histiocitinė/makrofaginė granuloma (gali toks vaizdas būti ir reaktyvios histiocitozės atveju).	2023
M23.727	Šuo	patinas	10 m.	mišrūnas	Mėginys iš darinio nugaros srityje	Svetimkūnio – keratino – granuloma.	2023
M23.750	Šuo	patelė	5 m.	rusų juodasis terjeras	Mėginys iš darinio pilvo odoje netoli pieno liaukos	Hemangioma.	2023
M23.759	Katė	patelė	11m.	mišrūnė	Mėginys iš darinio pažasties srityje, ties pieno liauka	Jei tai pieno liaukos audinys (nes nėra aplinkinio pieno liaukos audinio mėginyje) – fibrozuojanti adenozė. Jei katė nekastruota, būtina kastruoti. Mažesnė tikimybė, kad tai odos apokrininės prakaito liaukos adenozė, bet tai galima diferencijuoti jei yra aplinkinių nepakitusių audinių arba IHC pagalba.	2023
M23.775	Šuo	patelė	9m.	biglis	Mėginys iš darinio po oda	Keratino granuloma. Keratino cistos. Komedonai.	2023
M23.785	Katė	patelė	4m.	rusų mėlynoji	Mėginys iš darinio po liežuviu	Eozinofilinė granuloma. Atlikti dar tyrimus dėl herpes ir calici virusų.	2023
M23.809	Šuo	patinas	12m.	labradoro retriveris	Mėginys iš darinio apatinėje lūpoje (2023.04.28 citodiagnozė – bazinių ląstelių navikas).	Bazinių ląstelių karcinoma. Citologiškai gali būti panaši kaip bazinių ląstelių navikas, ypač, greitai augantis.	2023
M23.810	Šuo	patinas	17m.	akita	Mėginys iš darinio kirkšnyje, dešinėje pusėje	Odos apokrininės prakaito liaukos cistinė papilinė adenoma.	2023
M23.110	Šuo	patelė	7m.	Labradoro retriveris	Mėginys iš darinio odoje (dauginiai).	Odos limfosarkoma. IHC tyrimas leistų diferencijuoti nuo histiocitinės sarkomos.	2023
M23.124	Šuo	patinas	5m.	samojedas	Mėginys iš darinio snukio odoje	Odos riebalinės liaukos adenoma	2023
M23.125	Šuo	patinas	11m.	basendji	Mėginys iš darinio pilvo srityje	Kolageninė hamartoma, infiltruota riebaliniu audiniu	2023
M23.130	Šuo	patinas	5m.	cockapoo	Mėginys iš darinio gomurio medialinėje dalyje	Nedidelio laipsnio mukocelė ir stipriai uždegiminis granuliacinis audinys su alerginiu komponentu.	2023
M23.131	Katinas	patinas	X	britų	Mėginys iš darinio snukio ertmėje, ant apatinio žandikaulio	Eozinofilinė granuloma	2023
M23.148	Šuo	patinas	9m.	Sibiro haskis	Mėginys iš darinio odoje prie kairės ausies	Bazinių ląstelių navikas (gerybinis odos navikas, kilęs iš epidermio bazinių ląstelių).	2023
M23.201	Šuo	patinas	3m.	mišrūnas	Mėginys iš darinio odoje ties kairės lūpos kampu	Intensyviai proliferuojanti, bet su regresijos požymiais histiocitoma.	2023
M23.202	Šuo	patinas	12 m.	Berno zehnenhundas	Mėginys iš darinio odoje ties šonkaulių pabaiga.	Nėra nurodyta darinio lokalizacija – jei tai odos mastocitoma, ji II laipsnio. Jei tai poodinė, jai gradacijos sistema nevaliduota, o odos mastocitomų gradacijos sistema netaikoma.	2023
M23.210	Katė	patelė	12m.	mišrūnė	Mėginys iš darinio dantenose	Amiloidą produkuojantis odontogeninis navikas (laikomas vietiškai agresyviu, gali recidyvuoti).	2023
M23.286	Šuo	patelė	9m.	prancūzų buldogas	Mėginys iš darinio ausies pagrinde	Mastocitoma, I laipsnio.	2023
M23.295	Šuo	patelė	9m.	mišrūnė	Mėginys iš darinio ant kairės galinės kojos letenos	Hemangiopericitoma. Perikraujagyslinio dangalo kilmės navikas, priskiriamas žemo piktybiškumo sarkomoms - paprastai nemetastazuoja, tačiau dažnai recidyvuoja.	2023
M23.304	Katė	patinas	2m.rainas	mišrūnas	Mėginys iš darinio keteros srityje	Arba buvusi eozinofilinė granuloma, ir iš jos pradėjusi vystytis uždegiminės etiopatogenezės (injekcijos, mikroschemos, traumos vietos sarkoma) sarkoma, arba buvęs uždegimo židinys, iš kurio vystosi minėta sarkoma.	2023
M23.315	Katinas	patinas	11m.	mišrūnas	Mėginys iš darinio ant uodegos	Gerai diferencijuota fibromiksosarkoma.	2023
M23.417	Šuo	patelė	11 m.	auksaspalvis retriveris	Mėginys iš darinio kiaušidėje	Žemo piktybiškumo cistinė karcinoma.	2023
M23.424	Šuo	patelė	8m.	mišrūnė	Mėginys iš darinio ant dantenų	Fibrozinis randinis jungiamasis audinys su specifiniu imuniniu atsaku (buvęs uždegiminis granuliacinis audinys).	2023
M23.433	Šuo	patinas	7m.	mišrūnas	Mėginys iš pakitusios ausies odos	Alerginis dermatitas (musės, kiti vabzdžiai). Sekti dėl pemphigus (pradžia gali būti panaši).	2023
M23.443	Šuo	patelė	7m.	mišrūnė	Mėginys iš darinio pieno liaukoje	Šeivinių ląstelių karcinomos kompleksas, vidutinio piktybiškumo.	2023
M23.484	Šuo	patinas	8m.	kastruotas	Mėginys iš darinio dantenose	Dantenų epitelio hiperplazija ir uždegiminis granuliacinis audinys.	2023
M23.493	Katinas	patinas	12m.	britų trumpaplaukis	Mėginys iš darinio odoje, tarp menčių	Histologinis vaizdas būdingas arba nediferencijuotai plokščialąstelinei ragėjančiai karcinomai arba apokrininių liaukų nediferencijuotai karcinomai.	2023
M23.498	Šuo	patelė	8m.	biewer Jorkšyro terjeras	Mėginys iš darinio pieno liaukoje	Gerybinė mioepitelioma su piktybine epiteline dalimi (žemo piktybiškumo karcinoma) - kompleksinis navikas, o kadangi yra ir kremzlinio audinio – mišrus navikas.	2023
M23.499	Šuo	patinas	8m.	amerikiečių akita	Mėginys iš darinio snukio ertmėje	Uždegiminis granuliacinis audinys seilių liaukoje (mažojoje) su uždegiminio pseudotumoro formavimusi.	2023
M23.531	Šuo	patelė	12m.	pudelis	Mėginys iš žaizdos odoje (negyjanti, surandėjusi).	Neinformatyvus mėginys (patekę labiau surandėję dermos audiniai, o pačio epidermio pokyčių beveik nematoma) – iš tokio vaizdo galima įtarti odos plokščialąstelinę karcinomą, nors odos infekcijos, keratino granulomos pilnai atmesti negalima (matomi epidermio pokyčiai gali būti ir antriniai, dėl uždegimo). Tikslingas pažeistos odos šalinimas su plokščialąstelinei karcinomai taikomomis ribomis ir pa…	2023
M23.800	Šuo	patinas	12m.	mišrūnas	Mėginys iš darinio tiesiojoje žarnoje	Blogai diferencijuota tiesiosios žarnos gleivinės mucininė karcinoma.	2023
M23.801	Katinas	patinas	9 m.	mišrūnas	Mėginys iš darinio akiduobėje, peraugusio kaulą	Restrikcinė miofibroblastinė orbitos sarkoma.	2023
M23.802	Katinas	patinas	18 mėn.	Meino meškėnas	Mėginys iš skrandžio gleivinės	Skrandžio gleivinė be pakitimų.	2023
M23.803	Šuo	patinas	7m.	amerikiečių Stafordšyro terjero mišrūnas	Mėginiai iš odos	Histologinis vaizdas kaip nedidelio laipsnio dermatofibrozės arba buvusio alerginio uždegimo – mastocitų pagausėjimas ir dermos fibrozė – galbūt mazgelių, darinukų makroskopinį vaizdą lemia komedonai ir dermos fibrozė.	2023
M23.804	Šuo	patelė	9m.	biglis	Mėginys iš blužnies	Hematoma su uždegimine reakcija. Blužnies aplinkinio audinio mėginyje nėra, todėl negalima iš pavienių ląstelių spręsti ar tai sarkoma ar vešantis granuliacinis audinys hematomos kraštuose.	2023
M23.808	Šuo	patelė	1m.	dobermanas	Mėginys iš darinio ties kaire pažastimi.	Regresuojanti histiocitoma.	2023
M23.811	Šuo	patelė	10m.	prancūzų buldogas	Mėginys iš tiesiosios žarnos gleivinės	Storosios žarnos gleivinės polipas ir iš jo besivystanti gerai diferencijuota karcinoma.	2023
M23.812	Šuo	patelė	5m.	mišrūnė	Mėginys iš petikaulio	Chondroblastinė osteosarkoma, blogai diferencijuota.	2023
M23.813	Šuo	patinas	11m.	Jorkšyro terjeras	Mėginys iš darinio išangės srityje	Hepatoidinės liaukos adenoma.	2023
M23.814	Katė	patelė	16m.	mišrūnė	Mėginys iš plonojo žarnyno	Histologinis vaizdas labiau būdingas lėtiniam proliferaciniam uždegimui (svetimkūnio vieta, persistuojantis infektas, FIP granuloma kartais gali taip atrodyti) nei limfomai, nes per daug įvairialypė ląstelių sudėtis. Vis tik, 100 proc. atmesti limfomos diagnozės negalima, nes kartais limfoma būna su kitų ląstelių kompomentu. Tikslinga PARR tyrimas.	2023
M23.019	Šuo	patinas	7m.	belgų aviganis	Mėginys iš darinio po oda	Lipoma	2023
M23.020	Šuo	X	7m.	šarpėjus	Mėginys iš pakitusios odos pėdos.	Šarpėjų odos mucinozė ir mastocitoma (pagal validuotą sistemą – I laipsnio).	2023
M23.021	Šuo	patelė	11m.	mišrūnė	Mėginys iš pakitusios blužnies	Mažųjų ląstelių difuzinė-folikulinė limfoma. Labai stipri EMH.	2023
M23.029	Katė	patelė	10m.	mišrūnė	Mėginys iš darinio ausyje	Bazinių ląstelių karcinoma. Pusiau piktybinis, tik vietiškai plintantis epidermio bazinių ląstelių kilmės navikas.	2023
M23.042	Šuo	patinas	7m.	Bedlingtono terjeras	Mėginys iš darinio pažasties srityje (suaugęs su skeleto raumenimis)	Poodinė mastocitoma (laipsnio šio tipo mastocitomai negalima įvertinti, nes laipsnių (dviejų) sistema validuota tik odos mastocitomoms.	2023
M23.087	Katė	patelė	10 m.	mišrūnė	Mėginys iš darinio pieno liaukoje	Tubulinė solidinė didelio piktybiškumo pieno liaukos karcinoma.	2023
M23.109	Šuo	patinas	8 m.	akita	Mėginys iš darinio lateraliai gerklų	Makrofaginė granuloma.	2023
M23.613	Šuo	patinas	5 m.	mišrūnas	Mėginys iš darinio pilvo sienoje, 10 cm.	II laipsnio mastocitoma.	2023
M23.623	Šuo	patinas	9m.	amerikiečių Stafordšyro terjeras	Mėginys iš darinio odoje	Kolageninis apgamas (kolageninė hamartoma).	2023
M23.625	Šuo	patelė	5m.	mopsas	Mėginys iš darinio apatinės lūpos odoje Histopatologiniam tyrimui siųsta medžiaga (organas, audinys ar darinys)	Riebalinių liaukų hiperplazija. Histopatologinė diagnozė	2023
M23.626	X	patelė	3 m.	Arklys	Mėginys iš odos	Eozinofilinis dermatitas.	2023
M23.628	Šuo	patinas	12 m.	mišrūnas	Mėginys iš darinio pilvo odoje	Hepatoidinių liaukų adenokarcinoma.	2023
M23.629	Šuo	patelė	7m.	Parsono Raselo terjeras	Mėginys iš darinio šonkaulių srityje, dešinėje pusėje	Gerai diferencijuota fibrosarkoma, tačiau tokio vaizdo gali būti ir fibrozuojanti histiocinė sarkoma.	2023
M23.631	Šuo	patinas	10m.	haskis	Mėginys iš pakitusios sėklidės	Piktybinė seminoma.	2023
M23.633	Šuo	patelė	4 m.	Jorkšyro terjeras	Pakitęs nagas su pirmu pirštakauliu (toks pat buvo ir kitas nagas)	Degeneraciniai nago pokyčiai, galima įtarti lupus onichodistrofiją.	2023
M23.634	Šuo	patinas	7m.	vokiečių aviganis	Mėginys iš darinio po oda, ventraliai apatinio žandikaulio	Bazinių ląstelių navikas. Gerybinis odos bazinių ląstelių kilmės navikas.	2023
M23.635	Šuo	patinas	9m.	ši-tzu	Mėginys iš darinio odoje, kairėje galinėje kojoje	Bazinių ląstelių navikas. Navikas, kilęs iš odos epitelio bazinių ląstelių.	2023
M23.636	Šuo	patinas	11 m.	Jorkšyro terjeras	Mėginys iš darinio odoje	Riebalinės liaukos adenoma su latakų metaplazija ir specifiniu imuniniu atsaku.	2023
M23.637	Katinas	patinas	3m.	mišrūnas	Mėginys iš darinio kairės galinės kojos šlaunyje.	Makrofaginė granuloma. Pagal intarpus, gali būti sporotrix ar histoplazmos, ar pirmuonių infekcija.	2023
M23.638	Šuo	patelė	11m.	Berno zehnenhundas	Mėginys iš darinio odoje, paslėpsnyje.	Miopericitoma (kraujagyslinio dangalo kilmės navikas, panašus į hemangiopericitomą, priskiriamas žemo piktybiškumo sarkomoms – plaučiuose neturėtų būti jo metastazių).	2023
M23.651	Katė	patelė	10m.	britų trumpaplaukė	Mėginys iš darinio ant kojos piršto.	Plaučių (bronchoalveolinės) karcinomos, acinarinės tipo, metastazės (plaučių-pirštų sindromas arba kitaip MODAL).	2023
M23.657	Šuo	patinas	7 m.	prancūzų buldogas	Mėginys iš darinio ant žando vidinės pusės	Amelanotinė melanoma.	2023
M23.658	Šuo	patelė	5m.	Sibiro haskis	Mėginys iš darinio dantenose	Fibrozinis jungiamasis audinys (buvęs uždegiminis granuliacinis audinys).	2023
M23.659	Šuo	patelė	12m.	mišrūnė	Mėginys iš darinio pieno liaukoje (dauginiai dariniai pieno liaukose, limfiniuose mazguose).	Kribriforminė karcinoma su ryškia desmoplazija.	2023
M23.660	Šuo	patelė	6 m.	mišrūnė	Mėginys iš darinio išangės srityje	Hepatoidinės liaukos angioadenoma (įtariama prieinkstinių liaukų žievės tinklinės zonos hiperfunkcija).	2023
M23.661	Šuo	patelė	X	Džeko Raselo terjeras.	Mėginys iš darinio ant priekinės dešinės kojos, riešo srityje	Miopericitoma (kraujagyslinio dangalo kilmės navikas, kaip ir hemangiopericitoma, priskiriama žemo piktybiškumo sarkomoms).	2023
M23.662	Šuo	patinas	7m.	rudos sp.	Mėginys iš darinio kapšelio odoje	Odos kraujagyslių malformacija ir piloleijomioma.	2023
M23.669	Katė	patelė	12m.	mišrūnė	Mėginys iš darinio pieno liaukoje	Vidutinio piktybiškumo komedokarcinoma.	2023
M23.679	Šuo	patelė	7 m.	mišrūnė	Mėginys iš darinio ant šono (1), iš darinio ant kojos (2) ir iš aplinkinių audinių 3cm atstumu nuo 1 darinio (3).	Abu dariniai – mastocitomos, I laipsnio.	2023
M23.680	Šuo	patelė	10m.	mišrūnė	Mėginys iš darinio bronche	Labai ryškus suspaudimo artefaktas, histologinė architektūra ganėtinai suardyta. Vaizdas labiau būdingas uždegiminiam polipui ir liaukų hiperplazijai nei piktybiniam navikui. Tikslingas broncho sienelės arba plaučių audinio mėginys dėl eozinofilinio proceso.	2023
M23.681	Šuo	X	7 m.	prancūzų buldogas	Mėginys iš darinio intrameduliariai C3 slankstelyje	Notochordos ląstelių navikas (žmonėms laikomas nepiktybiniu. Šiame – mitozių nestebima).	2023
M23.682	Katė	patelė	15m.	mišrūnė	Mėginys iš darinio frontaliniame sinuse, peraugęs kaulą.	Neidentifikuota sarkoma (tikėtina, fibrozinė histiocitinė sarkoma).	2023
M23.683	Katė	patelė	12 m.	mišrūnė	Mėginys iš darinio skydliaukėje	Skydliaukės folikulinė adenoma.	2023
M23.684	Katė	patelė	15 m.	mišrūnė	Mėginys iš darinio apatiniame žandikaulyje	Amiloidą produkuojanti ameloblastoma.	2023
M23.685	Katinas	patinas	5m.	mišrūnas	Mėginiai iš pakitusios odos smilkinio srityje	Histologinis vaizdas nėra pilnas, nes nėra epidermio, hipodermos. Limfocitų, plazmocitų infitracija rodo lėtinį (alerginį) uždegimą (bet vaizdas gali būti iškreiptas, jei buvo duoti gliukokortikoidai). Tikslinga įvertinti ir ausį, ar kanale nėra polipo ar kitos patologijos, viršutinių dantų šaknis. Histopatologinė diagnozė	2023
M23.686	Šuo	patelė	7m.	mišrūnė	Mėginys iš darinio pieno liaukoje	Vidutinio piktybiškumo tubulinė karcinoma.	2023
M23.689	Šuo	patelė	13m.	mišrūnė	Mėginys iš darinio pieno liaukoje Histopatologiniam tyrimui siųsta medžiaga (organas, audinys ar darinys)	Žemo piktybiškumo laipsnio pieno liaukos tubulinė karcinoma. Histopatologinė diagnozė	2023
M23.690	Šuo	patinas	4m.	Stafordšyro bulterjeras	Mėginiai iš darinio kairės pusės gluteus raumens srityje	Gerai diferencijuota chondrosarkoma. Histopatologinė diagnozė	2023
M23.691	Šuo	patinas	11m.	prancūzų buldogas	Mėginys iš darinio odoje ant kojos	Invertinė papiloma.	2023
M23.692	Katinas	patinas	10m.	mišrūnas	Mėginys iš darinio galinės dešinės kojos kulno srityje ir iš darinio dešinės kirkšnies srityje	Darinys kulno srityje – limfoidinis audinys leidžia įtarti odos neepiteliotropinę limfomą, solidinį darinį. Bet taip pat gali būti ir labai pakitusios struktūros limfinis mazgas, darinys kirkšnies srityje – galima įtarti limfomos židinius riebaliniama sluoksnyje, tačiau yra mastocitų ir makrofagų. Tikslingas PARR tyrimas abiejų darinių, herpes viruso tyrimas.	2023
M23.693	Šuo	patinas	10m.	mišrūnas	Mėginys iš dešinio inksto	Nesubrendusių plazmocitų plazmocitoma, tikslingas PARR tyrimas kad diferencijuoti nuo B ląstelių limfomos.	2023
M23.694	Katinas	patinas	8 m.	mišrūnas	Mėginys iš darinio ausies odoje	Melanoma. Agresyvumui įvertinti tikslinga IHC reakcija – Ki67.	2023
M23.695	Katė	patelė	10 m.	persų veislės	Mėginys iš pakitusios storosios žarnos	Storosios žarnos gleivinės acinarinė karcinoma, didelio piktybiškumo.	2023
M23.697	Šuo	patinas	3m.	mišrūnas	Mėginys iš darinio galvos odoje Histopatologiniam tyrimui siųsta medžiaga (organas, audinys ar darinys)	Intensyviai proliferuojanti histiocitoma. Histopatologinė diagnozė	2023
M23.698	Katė	patelė	9m.	Šeder.	Mėginys iš kepenų	Lėtinis atkyvus proliferacinis periportalinis hepatitas. Ito ląstelių hiperplazija. Įtarimas dėl leukemijos viruso infekcijos.	2023
M23.699	Šuo	patelė	8m.	Labradoro retriveris	Mėginys iš darinio ant apatinio voko centro	Meibomian liaukos adenoma.	2023
M23.700	Šuo	patinas	X	anglų kokerspanielis	Mėginys iš darinio šalia išangės Histopatologiniam tyrimui siųsta medžiaga (organas, audinys ar darinys)	Hepatoidinės liaukos epitelioma (adenoma, turinti atipinių morfologinių savybių). Histopatologinė diagnozė	2023
M23.703	Šuo	patinas	9m.	vipetas	Mėginys darinio ant piršto falangos dorsalinio paviršiaus	Makrofaginis uždegimas. Histopatologinė diagnozė	2023
M23.711	Šuo	patelė	8m.	mišrūnė	Mėginys iš darinio ant uodegos	Hepatoidinių liaukų adenoma su plokščialąsteline latakų metaplazija.	2023
M23.712	Šuo	patinas	6 m.	bokseris	Mėginiai iš skiltėto darinio liežuvio apatinėje pusėje	Histologinis vaizdas labiausia atitinka arba histiocitinę proliferaciją arba uždegiminį pseudotumorą.	2023
M23.713	Šuo	patelė	5m.	auksaspalvis retriveris	Mėginys iš darinio pieno liaukoje ir iš darinio gimdos rage	Pieno liaukos tubulinė kompleksinė mažo piktybiškumo karcinoma. Gimdos ragas – gimdos gleivinės hiperplazija ir didelės pavienės cistos.	2023
M23.714	Šuo	patelė	10 m.	mišrūnė	Mėginys iš darinio pieno liaukoje ir iš darinio gimdos rage	Sekrecinių latakų hiperplazija (adenozė) ir pora intraduktalinės karcinomos židinių.	2023
M23.715	Šuo	patinas	10m.	airių terjeras	Mėginiai iš dviejų darinukų liežuvio apatinėje pusėje	Fibroepitelinė hiperplazija su uždegiminiu/alerginiu komponentu.	2023
M23.716	Šuo	patinas	13m.	Sibiro haskis	Mėginys iš darinio odoje, netoli dešiniojo antakio	Odos riebalinės liaukos adenoma.	2023
M23.717	Katė	patelė	10 m.	korniš-rex	Mėginys iš darinio odoje prie pieno liaukos spenelio	Bazinių ląstelių navikas.	2023
M23.718	Šuo	patinas	6m.	ši-tsu	Mėginys iš sprando odos	Buvę uždegiminiai, traumuoti audiniai. Jungiamojo randinio audinio kaulinė metaplazija.	2023
M23.721	Šuo	patelė	9m.	biglis	Mėginys iš darinio pieno liaukoje	Vidutinio piktybiškumo tubulinė-komedokarcinoma.	2023
M23.731	Šuo	patelė	X	Jorkšyro terjeras	Mėginys iš darinio ant kojos	I laipsnio mastocitoma (ir pagal Kiupel ir pagal Patnaik).	2023
M23.732	Šuo	patelė	10m.	mišrūnė	Mėginys iš darinio kaklo srityje	Granuliacinis audinys su lėtiniu makrofaginiu uždegimu. Neidentifikuotos kilmės medžiagos kaupimasis. Tikėtina, buvusi seilių liaukos mukocelė ir plyšimas, arba buvusi įgimta embrioninė struktūra, kuri plyšo.	2023
M23.733	Šuo	patinas	11m.	anglų buldogas	Mėginys iš darinio ant viršutinės lūpos	Regresuojanti histiocitoma.	2023
M23.734	Šuo	patelė	7m.	prancūzų buldogas	Mėginys iš darinio ant galinės kojos tarp pirštų.	Neregresuojanti histiocitoma.	2023
M23.735	Šuo	patelė	10m.	biglis	Mėginys iš darinio ant galinės kojos dorsoplantarinės pusės.	Pūlingas odos ir poodžio uždegimas, tikėna nekrozavus odos riebalinės liaukos adenomai.	2023
M23.736	Šuo	patinas	15m.	toyterjeras	Mėginys iš darinio prie išangės	Hepatoidinių liaukų epitelioma (adenoma, turinti neįprastų morfologinių savybių).	2023
M23.737	Katinas	patinas	12m.	mišrūnas	Mėginys iš darinio menčių srityje	Vidutinio diferenciacijos laipsnio fibrosarkoma (uždegiminės etiopatogenezės sarkoma).	2023
M23.738	Šuo	patelė	8m.	Jorkšyro terjeras	Mėginys iš darinio aplink viršutinio žandikaulio krūminį dantį, nueinančio į gomurį.	Gleivinių limfoma. Tikslingas PARR tyrimas.	2023
M23.739	Šuo	patelė	13m.	Pekino šunelis	Mėginys iš darinio pieno liaukoje	Žemo piktybiškumo kompleksinė tubulinė karcinoma.	2023
M23.744	Šuo	patelė	7m.	pinčeris	Mėginys iš darinio tarpupirštyje.	Šeivinių ląstelių navikas. Tikslingas IHC tyrimas kad diferencijuoti gerai diferencijuotą sarkomą nuo netipinio vaizdo hemangiopericitomos, polimorfinės liposarkomos, švanomos.	2023
M23.746	Šuo	patinas	3m.	vokiečių aviganis	Mėginys iš darinio ant dešinės priekinės kojos, riešo srityje	Uždegiminė keratininė cista.	2023
M23.748	Šuo	patelė	6 m.	samojedas	Mėginys iš darinio ties dešine ausimi	Odos riebalinės liaukos adenoma su latakų metaplazija.	2023
M23.751	Šuo	patinas	4m.	Stafordšyro terjeras	Mėginys iš darinio kairiajame žande	Plauko folikulo piltuvėlio ragėjanti akantoma (gerybinis navikas).	2023
M23.752	Šuo	patinas	5m.	prancūzų buldogas	Mėginys iš darinio galinės kairės kojos tarpupirštyje	Intensyviai auganti, neregresuojanti histiocitoma.	2023
M23.761	Šuo	patelė	13m.	mišrūnė	Mėginys iš darinio odoje	Odos riebalinės liaukos adenoma su latakų metaplazija. Tikėtina, darinys ir poodinis buvo traumuoti	2023
M23.762	Šuo	patelė	8m.	mišrūnė	Mėginys iš darinio išangės srityje	Analinio maišelio modifikuotų prakaito liaukų adenokarcinoma. patikrinti kalcio jonų kiekį kraujyje.	2023
M23.763	Šuo	patelė	7m.	mišrūnė	Mėginys iš darinio kaklo odoje	Odos I laipsnio (pagal Kiupel), II laipsnio (pagal Patnaik) mastocitoma.	2023
M23.769	Šuo	patelė	11m.	mišrūnė	Mėginys iš blužnies	Stipri hiperemija. EMH. Dariniai – hematomos.	2023
M23.770	Katė	patinas	2m.	4kg.	Mėginys iš darinio ant kairės priekinės letenos pagalvėlės	Histologinis vaizdas labiausia atitiktų švanomos vaizdą (mažiau tikėtina, kad tai gerai diferencijuota fibrosarkoma).	2023
M23.773	Katinas	patinas	X	mišrūnas	Mėginys iš darinio odoje, žando srityje 4. Histopatologiniam tyrimui siųsta medžiaga (organas, audinys ar darinys)	Greitai augantis bazinių ląstelių navikas.	2023
M23.774	Šuo	patinas	6m.	foksterjeras	Mėginys iš darinio dantenose	Uždegiminis audinys su stipriai išreikštu specifiniu imuniniu atsaku. Epitelio hiperplazija ir hidrozė.	2023
M23.777	Šuo	patelė	6 m.	mišrūnė	Mėginys iš darinio odoje, juosmens srityje	Keratininė cista, virtusi pilomatrikoma.	2023
M23.779	Šuo	patelė	9m.	vokiečių aviganis	Mėginys iš darinio dešinės galinės kojos šlaunies srities odoje	Gerai diferencijuota plokščialąstelinė ragėjanti odos karcinoma. Įvertinti regioninius limfinius mazgus, kitus organus dėl metastazių.	2023
M23.781	Šuo	X	6m.	prancūzų buldogas	Mėginys iš darinio pieno liaukoje	Tubulinė scirotinė vidutinio piktybiškumo karcinoma.	2023
M23.782	Šuo	patinas	9 m.	mįšrūnas	Mėginys iš darinio dantenose	Fibrozuojantis epulis (periferinė odontogeninė fibroma).	2023
M23.783	Šuo	patinas	11m.	mįšrūnas	Mėginys iš darinio kepenyse	Angioblastoma.	2023
M23.786	Šuo	patelė	10m.	mišrūnė	Mėginys iš pieno liaukos	Fibrozuojanti adenozė su mezenchimos hiperplazija ir kremzlės formavimusi.	2023
M23.790	Šuo	X	6m.	patelė mišrūnė	Mėginys iš darinio odoje, kulno srityje	Regresuojanti histiocitoma, su uždegimu.	2023
M23.795	Šuo	patelė	7m.	mišrūnė	Mėginys iš darinio pieno liaukoje	Vidutinio piktybiškumo tubulinės karcinomos kompleksas.	2023
M23.796	Šuo	patinas	5m.	venfolugrų vižlas	Mėginys iš darinio kaklo odoje	Folikulinė hamartoma.	2023
M23.797	Šuo	patinas	7m.	dobermanas	Mėginys iš darinio kaudaliai šlaunies	Keratino granuloma	2023
M23.798	Šuo	patelė	15m.	mišrūnė	Mėginys iš darinio ant šono	Gerai diferencijuota fibrosarkoma.	2023
M23.799	Šuo	patelė	10m.	Jorkšyro terjeras	Mėginys iš darinio pieno liaukoje	Vidutinio piktybiškumo solidinė tubulinė karcinoma.	2023
M23.541	Šuo	patinas	4m.	prancūzų buldogas	Mėginys iš pakitusių ausies kaušelio audinių.	Proliferacinė trombovaskulinės kremzlės nekrozė (arba buvusi trauma).	2023
M23.542	Šuo	patinas	X	vokiečių aviganis	Mėginys iš darinio ant kairiojo šono, krūtinės sr.	Eozinofilinė makrofaginė fibrozinė granuloma (dirofilarijos sukelta).	2023
M23.543	Katė	patelė	7m.	Birma	Mėginys iš darinio	Bazinių ląstelių karcinoma su riebaline diferenciacija.	2023
M23.544	Šuo	patinas	12m.	Jorkšyro terjeras	Mėginys iš darinio odoje, dešinėje kaklo pusėje.	Odos riebalinės liaukos adenoma su latakų metaplazija.	2023
M23.545	Šuo	patelė	7m.	mišrūnė	Mėginys iš darinio ant kojos (yra darinys ir ant kaklo).	Hemangiopericitoma. Kitas darinys (ant kaklo) gali būti kito tipo navikas, hemangiopericitomos labai retai būna dauginės.	2023
M23.553	Šuo	patelė	X	Labradoro retriveris	Mėginys iš darinio delnakaulio dorsaliniame paviršiuje. 4. Histopatologiniam tyrimui siųsta medžiaga (organas, audinys ar darinys)	Subrendęs granuliacinis audinys (fibrozinis audinys) su kaulėjimo židiniais (mezenchiminio audinio kaulinė metaplazija).	2023
M23.554	Katė	patelė	13m.	mišrūnė	Mėginys iš darinio pieno liaukoje.	Vidutinio piktybiškumo kribriforminė karcinoma	2023
M23.555	Šuo	patinas	11m.	zvergšnauceris	Mėginys iš darinio ant dešinės priekinės kojos.	Eozinofilinė granuloma.	2023
M23.556	Šuo	patelė	11m.	mišrūnė	Mėginys iš cistinio darinio klubo srityje	Histologinis vaizdas labiausia atitinka neuroendokrininio naviko vaizdo. Odos Merkelio ląstelių navikui vaizdas nėra tipiškas. Tikslingas analinių maišelių įvertinimas dėl analinio maišelių modifikuotų apokrininių prakaito liaukų karcinomos.	2023
M23.558	Katinas	patinas	12m.	Meino meškėnas	Mėginys iš kieto darinio, vynuogių kekės pavidalo, užpakalinėje stuburo dalyje, link kirkšnies	Uždegiminės etiopatogenezės vidutinio piktybiškumo fibrosarkoma su neryškia liposarkomos diferenciacija.	2023
M23.559	Šuo	patelė	7m. smėlio sp.	mišrūnė	Mėginys iš darinio po oda, kairės šlaunies srityje	Panikulitas.	2023
M23.563	Katė	patelė	10m.	mišrūnė	Mėginys iš pakitusios odos/limfinių mazgų kaklo srityje.	Histologinis vaizdas atitinka uždegiminę reakciją su eozinofiliniu komponentu. Kadangi mėginys labai mažas, neįmanoma pasakyti ar tai limfinis mazgas, ar granulomos audiniai. Tikslingas pakartotinis histopatologinis tyrimas, imant audinius tai, kad būtų ir oda, ir aplink pakitusius audinius/darinius esantys aplinkiniai audiniai.	2023
M23.563	Katė	patelė	10m.	mišrūnė	Mėginys iš pakitusios odos/limfinių mazgų kaklo srityje.	Histologinis vaizdas atitinka uždegiminę reakciją su eozinofiliniu komponentu. Kadangi mėginys labai mažas, neįmanoma pasakyti ar tai limfinis mazgas, ar granulomos audiniai. Tikslingas pakartotinis histopatologinis tyrimas, imant audinius tai, kad būtų ir oda, ir aplink pakitusius audinius/darinius esantys aplinkiniai audiniai.	2023
M23.564	Katė	patelė	6m.	mišrūnė	Mėginys iš darinių pilvo etmėje, prie kasos	Lėtinis aktyvus pankreatitas. Kasos abscesas. Ištirti gyvūną dėl toksoplazmozės.	2023
M23.565	Šuo	patinas	10m.	Tibeto mastifas	Mėginys iš darinio ant galinės kojos letenos piršto	Odos mastocitoma, II laipsnio (pagal dviejų laipsnių sistemą).	2023
M23.566	Šuo	patelė	10m.	šarpėjaus mišrūnė	Mėginys iš infekuoto, kabančio darinio ant viršutinės lūpos	Melanoma (tikėtina, kilusi iš displastinio apgamo).	2023
M23.567	Katė	patelė	6m.	Meino meškėnas	Mėginys iš nosies kriauklių	Lėtinis alerginis rinitas. Ištirti dėl herpes viruso.	2023
M23.568	Šuo	patelė	13m.	prancūzų buldogas	Mėginys iš darinių pilvo etmėje, prie kasos	Blužnies hematoma. Raudonosios pulpos hiperplazija. Ekstramedulinė hemopoezė.	2023
M23.570	Šuo	patelė	6m.	vokiečių aviganis	Mėginys iš darinio pieno liaukoje	Didelio piktybiškumo tubulinė karcinoma.	2023
M23.571	Katė	patelė	12m.	mišrūnė	Mėginys iš ant akies apatinio voko.	Nebuvo nurodyta, ar darinys ant voko išorinės ar vidinės pusės, be to gautas tangentinis pjūvis (nėra aišku ar darinio paviršius lygus ar žiedinio kopūsto pavidalo) – epitelio hiperplazija ir uždegiminis jungiamasis audinys (į polipą panaši struktūra).	2023
M23.572	Šuo	patinas	16m.	vakarų Škotijos baltasis terjeras	Mėginys iš darinio ties išange	Hepatoidinės liaukos epitelioma (adenoma, turinti netipinių morfologinių požymių).	2023
M23.573	Šuo	patelė	11m.	Jorkšyro terjeras	Mėginys iš darinio makšties sienelėje	Leiomioma – gerybinis lygiųjų raumenų navikas.	2023
M23.583	Šuo	patelė	8m..	Jorkšyro terjeras	Mėginys iš darinio gimdos kaklelyje	Leijomioma (sudaryta iš gana nesubrendusių lygiųjų raumenų ląstelių – tikėtina, greitai auganti).	2023
M23.584	Katė	patelė	3 m.	pilkai rusvos sp.	Mėginys iš pakitusių kepenų	Limfocitinis kepenų uždegimas su nekroze ir hemoragijomis (tulžies kanalėlių įtraukimo į uždegimą nestebima). Nedidelio laipsnio fibrozė.	2023
M23.585	Katinas	patinas	6m.	britų trumpaplaukis	Mėginys iš aplinkinių audinių šalia darinio	Navikinių ląstelių nestebima.	2023
M23.586	Šuo	patelė	10m.	garbanotasis bišonas	Mėginys iš darinio pieno liaukose	Kaulinio audinio susiformavimas. Epitelinės navikinės dalies nestebima – gali būti kad tiesiog susiformavo kaulinis audinys, be epitelinio komponento. Arba – navikinis epitelinis audinys į mėginį nepateko, jei navikas nevienalytis.	2023
M23.587	Šuo	patinas	X	prancūzų buldogas	Mėginys iš darinio ant dantenų 4. Histopatologiniam tyrimui siųsta medžiaga (organas, audinys ar darinys)	Fibrozuojantis epulis (periferinė odontogeninė fibroma).	2023
M23.588	Šuo	patelė	6m.	lygiaplaukis retriveris	Mėginys iš šviesaus darinio juosmens srityje ir iš tamsaus darinio prie pėdutės	Darinys juosmens srityje – kolageninis apgamas (arba dar vadinama kolagenine hamartoma), darinys prie pėdutės – melanoma su mėlynojo apgamo komponentu. Pedžetoidinis plitimas į epidermį.	2023
M23.589	Šuo	patinas	10m.	Jorkšyro terjeras	Mėginys iš darinio virš akies	Bazinių ląstelių navikas.	2023
M23.590	Šuo	patelė	5m.	samojedas	Mėginys iš darinio pieno liaukoje	Žemo piktybiškumo tubulinė/intralatakinė pieno liaukos karcinoma.	2023
M23.601	Šuo	patelė	11m.	mišrūnė	Mėginys iš darinio gleivinėje po liežuviu Histopatologiniam tyrimui siųsta medžiaga (tepinėlis, kraujo mėginys)	Jungiamojo audinio išauga, dengiama epitelio. 8. Histopatologinė diagnozė	2023
M23.604	Katinas	patinas	11m.	mišrūnas	Mėginys iš L7-S1 nervinės šaknelės darinio	Nervo dangalų kalcinozė. Koks darinys - ar tai navikas ar nekrozuotas ir kalcifikuotas ganglijas – dėl nekrozės sunku pasakyti.	2023
M23.605	Šuo	X	10m	Labradoro retriveris	Mėginys iš blužnies.	Plazmocitoma. Ekstramedulinė hemopoezė.	2023
M23.606	Šuo	patelė	6m	Maltos bišonas	Mėginys iš darinio pieno liaukoje.	Kompleksinė žemo piktybiškumo tubulinė karcinoma.	2023
M23.607	Šuo	patelė	5m.	šiurkščiaplaukis taksas	Mėginys iš darinio pieno liaukoje.	Kompleksinė tubulinė žemo piktybiškumo karcinoma su kremzlės formavimusi.	2023
M23.608	Katė	patelė	14m.	sfinksas	Mėginys iš darinio menčių srityje	Vidutinio diferenciacijos laipsnio fibrosarkoma.	2023
M23.609	Šuo	patelė	5m.	Berno zehnenhundas	Mėginys iš L7-S1 nervinės šaknelės darinio	Odos apokrininės prakaito liaukos cistinė adenoma.	2023
M23.610	Katė	patelė	10m.	mišrūnė	Mėginys iš žandikaulio kaulo ir dantenų	Gerai diferencijuota osteosarkoma.	2023
M23.611	Šuo	patinas	9 m. .	Maltos bišonas	Mėginys iš skrandžio gleivinės	Reaktyvi gastropatija su gleivinės metaplazija, fibroze ir lėtiniu uždegimu.	2023
M23.698	Katė	patelė	9m.	Šeder.	Mėginys iš kepenų	Lėtinis atkyvus proliferacinis periportalinis hepatitas. Ito ląstelių hiperplazija. Įtarimas dėl leukemijos viruso infekcijos.	2023
M23.396	Šuo	patinas	6m.	pinčeris	Mėginys iš darinio snukioe ertmėje	Įvairaus subrendimo uždegiminis granuliacinis audinys.	2023
M23.398	Šuo	patinas	5m.	prancūzų buldogas	Mėginys iš darinio odoje, kaklo srityje	Kolagenoma (retai veterinarijoje dar naudojamas terminas). Gerybinis darinys.	2023
M23.399	Šuo	patinas	5 m.	prancūzų buldogas	Mėginys iš darinio odoje, galinės kojos tarpupirštyje	Intraderminis apgamas (veterinarijoje dar apgamų kategorija nenaudojama, todėl galima įvardinti iki dabar egzistuojančiu pavadinimu - gerybiniu melanocitiniu naviku, bet tai nėra tikslu).	2023
M23.400	Šuo	patinas	7 m.	Labradoro retriveris	Du odos mėginiai	1 darinys – odos infiltracinė lipoma, 2 darinys – mastocitoma, I laipsnio (pagal Kiupel sistemą).	2023
M23.409	Šuo	patelė	6m.	Jorkšyro terjeras	Mėginys iš paviršinio darinio krūtinės šone	rutininis HE dažymas nelabai leidžia diferencijuoti ar tai eozinofilinio panikulito židinys su labai išreikšta atipine regeneracija ar panikulito židinyje vystosi nediferencijuotas mezenchiminis piktybinis navikas.	2023
M23.410	Šuo	patinas	7m.	korgis	Mėginys iš darinio apatinio žandikaulio vidinėje žando pusėje	Melanoma.	2023
M23.415	Šuo	patelė	10m.	prancūzų buldogas	Mėginys iš darinio skrandžio sienelėje	Lėtinis aktyvus proliferacinis makrofaginis neutrofilinis uždegimas su išreikštu specifiniu imuniniu atsaku (tikėtina, svetimkūnis, sukėlėjų nesimato) ir antrinė epitelinių ląstelių displazija.	2023
M23.418	Šuo	patelė	8m.	mišrūnė	Mėginys iš darinio šalia išangės	Fibrozinė hepatoidinių liaukų adenoma.	2023
M23.419	Šuo	patelė	7m.	mopsas	Mėginys iš darinio dantenose	Osifikuojantis epulis (neseniai pradėjusi augti osteoma gali atrodyti panašiai).	2023
M23.423	Šuo	patinas	10m.	biglis	Mėginys iš darinio tiesiojoje žarnoje	Storosios žarnos gleivinės karcinoma.	2023
M23.425	Šuo	patinas	12m.	Sibiro haskio mišrūnas	Mėginys iš darinio priekinės kojos pažasties srityje	mastocitoma, odos, I laipsnio (nors dydis būdingas II laipsnio).	2023
M23.434	Šuo	patelė	12m.	Jorkšyro terjeras	Mėginiai iš darinių odoje	Odos riebalinės liaukos adenoma ir keratininė cista.	2023
M23.435	Šuo	patelė	10m.	mišrūnė	Mėginys iš darinio odoje prie makšties	Poodinė mastocitoma (poodinėms mastocitomoms gradavimo sistema netaikoma, nes dar nevaliduota).	2023
M23.436	Šuo	patelė	10m.	mišrūnė	Mėginys iš darinio odoje šonkaulių srityje	Poodinė mastocitoma (poodinėms mastocitomoms gradavimo sistema netaikoma, nes dar nevaliduota). Vienoje vietoje chirurginis kraštas teigiamas.	2023
M23.437	Šuo	patinas	8m.	nykštukinis pinčeris	Mėginys iš darinio dantenose	Randinis jungiamasis audinys su specifiniu imuniniu atsaku.	2023
M23.438	Šuo	patelė	8m.	mišrūnė	Mėginys iš darinio odoje, ant kairės priekinės kojos letenos	Odos riebalinės liaukos adenoma.	2023
M23.439	Šuo	patelė	10m.	bavarų pėdsekys	Mėginys iš darinio pieno liaukoje	Intraduktalinė-solidinė didelio piktybiškumo karcinoma.	2023
M23.440	Šuo	patinas	10m.	biglis	Mėginiai iš darinio odoje ties apatiniu žandikauliu prie lūpos	Odos mastocitoma, II laipsnio pagal Kiupel (III laipsnio pagal Patnaik).	2023
M23.441	Šuo	patinas	8m.	belgų aviganis	Mėginiai iš darinio ant sprando, tarp menčių	Keratino (svetimkūnio) granuloma	2023
M23.444	Šuo	patelė	8m.	amerikiečių Stafordšyro terjeras	Mėginiai iš darinukų odoje	Darinys – fibroma, 2 darinys – fibrolipoma – abu dariniai gerybiniai. Rentgene matomi dariniai plaučiuose gali būti pieno liaukos metastazės arba pirminio plaučių naviko židiniai. Histopatologinė diagnozė	2023
M23.445	Katė	patelė	8m.	mišrūnė	Mėginys iš darinio pieno liaukoje	Vidutinio piktybiškumo intraduktalinė karcinoma.	2023
M23.446	Katinas	patinas	15 m.	mišrūnas	Mėginys iš darinukų ausies landoje	Vidutinio piktybiškumo plokščialąstelinė ragėjanti karcinoma.	2023
M23.451	Šuo	patelė	10m.	prancūzų buldogas	Mėginys iš darinio apatinio žandikaulio dantenose	Akantomatozinė ameloblastoma (vietiškai agresyvus odontogeninis navikas).	2023
M23.452	Katinas	patinas	2m.	mišrūnas	Mėginys iš kieto, į kremzlę panašaus darinio virš kelio sąnario, kumščio dydžio.	Didelio piktybiškumo fibrosarkoma.	2023
M23.456	Katė	patelė	3 m.	mišrūnė	Mėginys iš žaizdos priekinės kojos letenos pagalvėlėje.	Pododermatitas, plazmocitinis su geri išreikštu eozinofiliniu komponentu.	2023
M23.457	Šuo	patelė	X	mišrūnė	Mėginys iš darinio dantenose	Fibrozinis audinys (buvęs uždegiminis granuliacinis audinys) su specifiniu imuniniu atsaku.	2023
M23.458	Šuo	patelė	5m.	mišrūnė	Mėginys iš darinio odoje, kairiame šone	Mastocitoma, I laipsnio (esanti giliajame dermos sluoksnyje pasižymi blogesne prognoze).	2023
M23.459	Šuo	patelė	5m.	mišrūnė	Mėginys iš darinio odoje, dešiniame šone	Keratininė cista	2023
M23.460	Šuo	patinas	9m.	škotų terjeras	Mėginys iš darinių tonzilėse, abipusiai	Tonzilių abipusė limfoblastinė limfoma (tikslingas PARR tyrimas limfomų atipinės hiperplazijos diferenciavimui.	2023
M23.461	Šuo	patinas	15m.	mišrūnas	Mėginys iš medialinės kepenų skilties	Steroidinė hepatopatija. Nežymi tulžies latakų hiperplazija. Nedidelio laipsnio hidropinė degeneracija. Ląstelių hiperplazija. Sinusoidų išsiplėtimas.	2023
M23.462	Šuo	patinas	15m.	Jorkšyro terjeras	Mėginys iš darinio apatinio žandikaulio dantenose	Apvaliųjų ląstelių navikas, histologinis vaizdas labiausia atitinka limfosarkomos vaizdą (tikslingas PARR tyrimas).	2023
M23.463	Šuo	patinas	7 m.	špicas	Mėginys iš darinio blužnyje.	Nediferencijuotas, tikėtina, mezenchiminės kilmės, didelio piktybiškumo navikas (labiausia tikėtina kad hemangiosarkoma nediferencijuota, bet gali būti ir kitas mezenchiminis navikas, arba ir epitelinės kilmės). Įvertinti gyvūną dėl naviko metastazių ir dėl pirminio naviko kituose organuose (gali būti kad blužnyje – metastazės židinys).	2023
M23.464	Šuo	patelė	9 m.	šveicarų baltasis aviganis	Mėginys iš sakralinio limfinio mazgo, kumščio dydžio	Paraanalinio maišelio modifikuotų apokrininių prakaito liaukų adenokarcinoma (neuroendokrininė).	2023
M23.465	Šuo	patinas	10 m.	anglų kokerspanielis	Mėginys iš uždegiminių dantenų.	Lėtinis aktyvus limfocitinis plazmocitinis gingivitas.	2023
M23.466	Šuo	patelė	12 m.	zvergšnauceris	Mėginys iš darinio pieno liaukoje	Žemo piktybiškumo tubulinės karcinomos kompleksas.	2023
M23.472	Šuo	patinas	10 m.	mišrūnas	Mėginys iš darinio tonzilėse/gerklose	Nediferencijuotas epitelinės kilmės piktybinis navikas (labiausia tikėtina, blogai diferencijuota plokščialąstelinė karcinoma).	2023
M23.485	Šuo	patinas	5m.	vokiečių aviganis	Mėginys iš darinio dantenose (dauginiai dariniai)	Uždegiminis jungiamasis audinys – limfocitinis plazmocitinis uždegimas, su randėjimu.	2023
M23.486	Šuo	patelė	7m.	mišrūnė	Mėginys iš darinio odoje, dešiniame šone	Mastocitoma, I laipsnio pagal Kiupel (pagal Patnaik – II laipsnio). Naviko dydis rodo blogesnę prognozę.	2023
M23.487	Šuo	patinas	11m.	mišrūnas	Mėginys iš darinio žandikaulyje (iš išorės, apie 1/3 žandikaulio pokyčiai dantenose iš vidaus)	HE rutininio pjūvio vaizdas būdingas tiek limfosarkomai, tiek nediferencijuotai fibrosarkomai, tiek nediferencijuotai osteosarkomai (piktybinis mezenchiminės kilmės blogai diferencijuotas navikas).	2023
M23.488	Katinas	patinas	10m.	mišrūnas	Mėginys iš darinio dantenose (dauginiai dariniai)	Uždegiminis granuliacinis audinys – aktyvus plazmocitinis gingivitas (tikslinga gyvūną ištirti dėl herpes, calicivirusų). FIV buvimas situaciją pasunkina. Tikslinga uždegimo periodinė kontrolė ciklosporinais.	2023
M23.489	Šuo	patelė	8m.	vokiečių aviganis	Mėginiai iš darinukų (2) odoje	Abu dariniai – keratininės cistos.	2023
M23.490	Šuo	patinas	7m.	amerikiečių Stafordšyro terjeras	Mėginiai iš darinių odoje (kaklo ir mentės srityje)	Vienas darinys – odos fibroma, kitas darinys – lipofibroma (infiltracinė dermos lipoma).	2023
M23.491	Šuo	patelė	6m.	japonų akita	Mėginys iš alopeciškos odos (simetriškai).	Hiperkeratozė. Alerginis dermatitas. Pokyčiai nėra tipiški X alopecijai, labiau galėtų sietis su estrogenų poveikiu.	2023
M23.492	Šuo	patelė	11m.	vokiečių pinčeris	Mėginys iš kepenų ir darinio kepenyse	Kepenys - steroidinė hepatopatija ir nežymi tulžies kanalėlių proliferacija portaliniuose laukuose. Darinys – kepenų adenoma ir portalinė fibrozė.	2023
M23.503	Šuo	patinas	13m.	anglų kokerspanielis	Mėginys iš darinio ant apatinės lūpos.	Pigmentinė epitelioidinė melanocitoma (šunų ir kitų gyvūnų melanocitinių navikų klasifikacija turi daug trūkumų dėl pakankamai mažo kiekio histologinių duomenų – toks vaizdas gali būti melanomos su miksoidine stroma, atveju).	2023
M23.504	Šuo	patelė	12m	bokseris	Mėginys iš darinio tiesiosios žarnos sienelėje.	Tiesiosios žarnos gleivinės polipas su ryškia epitelio displazija ir keliais karcinoma in situ židiniais.	2023
M23.505	Šuo	patinas	6m.	nykštukinis pinčeris	Mėginiai iš ausies, šlaunies ir mentės odos.	Histologinis vaizdas labiausia atitinka folikulų displazijos vaizdą.	2023
M23.507	Šuo	patelė	6m.	mišrūnė	Mėginys iš darinio riešo srityje (teniso kamuoliuko dydžio).	Infiltracinė lipoma ir keratino granuloma.	2023
M23.512	Šuo	patelė	8m.	didysis pudelis	Mėginys iš audinių viršutiniame žandikaulyje po akimi.	Histologinis vaizdas labiausia atitinka juvenilinės maksiliarinės fibrosarkomos vaizdą. Lūžis tikėtina, įvyko dėl jau buvusios kaulo destrukcijos. Dėl lūžio pateko infekcija, naviko audiniai uždegiminiai.	2023
M23.513	Šuo	patinas	12m.	amerikiečių akita	Mėginys iš darinio odoje, žando srityje	Kadangi labai ryškus suspaudimo artefaktas, galima įtarti granuliacinį audinį su gigantinėmis ląstelėmis. Tikslingas MRT tyrimas ir pilnas fistulės kanalo pašalinimas ir histopatologinis tyrimas iš nesuspaustų audinių, imant mėginius bent iš dviejų skirtingų vietų.	2023
M23.514	Šuo	patelė	5m.	mopsas	Mėginys iš darinio gomuryje.	Eozinofilinė granuloma.	2023
M23.518	Šuo	patinas	11m.	vokiečių aviganio mišrūnas	Mėginys iš darinio odoje, ant šono, apie 4 cm dydžio, išopėjusio.	Trichoepitelioma. Gerybinis adneksinės kilmės odos navikas.	2023
M23.525	Šuo	patinas	6m.	Stafordšyro bulterjeras	Mėginys iš darinio odoje, kirkšnies srityje	II laipsnio odos mastocitoma.	2023
M23.526	Šuo	patelė	12m.	Jorkšyro terjeras	Mėginys iš darinio stuburo kanale.	Histologinis vaizdas labiausia būdingas arba kaulo fibrosarkomai arba piktybinei švanomai (IHC diagnostika).	2023
M23.527	Katinas	patinas	7m.	mišrūnas	Mėginys iš darinio šlapimo pūslės sienelėje	Didelio piktybiškumo urotelio karcinoma.	2023
M23.528	Šuo	patelė	7m.	dobermanas	Mėginys iš darinio pieno liaukoje	Vidutinio piktybiškumo tubulinės karcinomos vietinės metastazės ir lymphangiosis carcinomatosa.	2023
M23.529	Šuo	patinas	2m.	bošeronas	Mėginys iš darinio ant kojos (atsirado ir prie akies).	Histologinis vaizdas būdingas egzemai.	2023
M23.530	Šuo	patelė	6m.	Labradoro retriveris	Mėginys iš darinio odoje, ties akies kraštu	Eozinofilinė granuloma.	2023
M23.537	Šuo	X	7m.	bišono mišrūnas	Mėginys iš darinio dantenose	Periferinė gigantinių ląstelių granuloma.	2023
M23.538	Katinas	X	9m.	mišrūnas	Mėginys iš darinio odoje, smakro srityje	Odos riebalinės liaukos adenoma.	2023
M23.540	Šuo	patelė	11m.	grifonas	Mėginys iš darinio po išange ir iš darinio netoli pieno liaukos.	Darinys po išange – odos riebalinės liaukos adenoma su latakų metaplazija, darinys prie pieno liaukos – vidutinio piktybiškumo tubulinė šviesių ląstelių karcinoma.	2023
M23.339	Šuo	patelė	1m.	toy terjeras	Mėginys iš darinio odoje, kairės galinės kojos kulno srityje.	Odos bazinių ląstelių navikas (gerybinis epitelinis odos navikas, kilęs iš epidermio bazinių ląstelių).	2023
M23.346	Šuo	patinas	9m.	barzdotasis kolis	Mėginys iš darinio po ausim	Trichoblastoma, medūzoidinis tipas.	2023
M23.347	Šuo	patinas	12m.	samojedas	Mėginys iš darinio sėklidėje	Buvęs kraujavimas arba nekrozavęs navikas. Stebėti prostatos dydžio dinamiką.	2023
M23.348	Šuo	patinas	4m.	prancūzų buldogas	Mėginys iš darinio kaklo srityje	Vidutinės diferenciacijos osteoblastinė osteosarkoma.	2023
M23.349	Šuo	patinas	11m.	Džeko Raselo terjeras	Mėginys iš darinio pakitusios prostatos	Blogai diferencijuota urotelio karcinoma (tikėtina, vystėsi prostatinėje šlaplės dalyje arba netoli ir peraugusi prostatą).	2023
M23.352	Šuo	patelė	14 m.	mišrūnė	Mėginys iš darinio pieno liaukoje	vidutinio piktybiškumo tubulinė kompleksinė adenokarcinoma	2023
M23.353	Šuo	patelė	8 m.	mišrūnė	Mėginys iš galinės kojos pakitusios distalinės II piršto falangos	intraostelinė keratininė (epidermoidinė) cista. Tai reta gerybinė patologija, dažniausia pažeidžianti pirštų distalines falangas.	2023
M23.359	Šuo	patelė	15m.	mišrūnė	Mėginys iš darinio ant kairės galinės kojos	keratino (svetimkūnio) granuloma.	2023
M23.360	Šuo	patelė	8m.	Labradoro retriveris	Mėginys iš darinio odoje kairėje juosmens pusėje	hemangioma su uždegimu.	2023
M23.361	Šuo	patelė	7 m.	mišrūnė	Mėginys iš darinio pieno liaukoje	kompleksinė adenoma (adenoma su kremzlės formavimusi). Kadangi tubulinės struktūros suspaustos kremzlės fragmentų, tikliai įvertini ar tikrai adenoma, o ne gerai diferencijuota karcinoma, neįmanoma.	2023
M23.364	Šuo	patelė	10m.	mišrūnė	Mėginys iš pakitusio proc.tibia	mėginys nėra reprezentatyvus. Stebimi nekrotinis uždegiminis procesas. Šeivos formos ląstelių telkinys leidžia įtarti sinovinę sarkomą arba osteosarkomą, bet ląstelių per mažai, kad tiksliai pasakyti. Sarkomų atvejais susidaro navike dvi zonos – naviko audinių ir reaktyvi. Šiuo atveju mėginys paimtas iš reaktyvios zonos (jei tai sarkoma). Tikslinga imti bent iš dviejų rentgenologiškai skirtingų v…	2023
M23.365	Šuo	patelė	8 m.	vakarų Škotijos baltasis terjeras	Mėginys iš darinio po oda pažasties srityje	lipoma	2023
M23.366	Šuo	patelė	8 m.	mišrūnė	Mėginys iš darinio tarp gerklų kremzlių	iš HE pjūvio vaizdo galima įtari gerklų švanomą, karcinoidą, meningiomą (diagnozę patikslintų IHC).	2023
M23.367	Šuo	patinas	7m.	špicas	Mėginys iš pažandinio limfinio mazgo	Seromukozinė seilių liauka.	2023
M23.368	Šuo	patinas	7m.	špicas	Mėginys iš darinio ventraliai kaklo	gerai diferencijuota plokščialąstelinė karcinoma.	2023
M23.369	Katinas	patinas	10m.	mišrūnas	Mėginys iš darinio ant apatinio žandikaulio	osteochondroma.	2023
M23.371	Šuo	patinas	8m.	vakarų Škotijos baltojo terjero mišrūnas	Mėginys iš darinio ant galinės kojos pėdutės	hiperkeratozė, limfocitinis plazmocitinis dermatitas (papiloma virusas, hepatokutaninis sindromas – jei sistemiškai, cinko trūkumas).	2023
M23.380	Šuo	patelė	6m.	mišrūnė	Mėginys iš darinio juosmens srityje tarp slankstelių, einančio link aortos	piktybinė švanoma (didelio piktybiškumo).	2023
M23.381	Šuo	patinas	3m.	Labradoro retriveris	Mėginys iš darinio ant priekinės kojos	neregresuojanti histiocitoma	2023
M23.382	Šuo	X	9m.	prancūzų buldogas	Mėginys iš darinio odoje ant šlaunies išorinės pusės, ties keliu sąnariu	I laipsnio odos mastocitoma	2023
M23.383	Šuo	X	12m.	Jorkšyro terjeras	Mėginys iš darinio ant ausies	melanoma	2023
M23.387	Šuo	patelė	13m.	taksas	Mėginys iš darinio odoje	prakaito liaukų cistiniai pokyčiai.	2023
M23.391	Šuo	patinas	5 m.	vakarų Škotijos baltasis terjeras	Mėginiai iš pakitusių kepenų	didelio laipsnio steroidinė hepatopatija. Didelio laipsnio hidropinė degeneracija. Labai intensyvi tulžies latakų proliferacija ir periportalinė fibrozė.	2023
M23.392	Šuo	patelė	11m.	vokiečių aviganis	Mėginys iš darinio pieno liaukoje ir mėginys iš metastazės	Darinys – tubulinė vidutinio piktybiškumo kompleksinė karcinoma, metastazė – kribriforminė vidutinio piktybiškumo karcinoma.	2023
M23.393	Katė	patelė	9m.	mišrūnė	Mėginys iš darinio pieno liaukoje	Duktalinė-intraduktalinė vidutinio piktybiškumo karcinoma (tikėtina, ne pieno liaukos audinyje, o poodinė metastazė).	2023
M23.394	Katinas	patinas	7m.	mišrūnas	Mėginiai iš nosies veidrodėlio ir odos.	Eozinofilinis dermatitas.	2023
M23.395	Šuo	patelė	9m.	mišrūnė	Mėginys iš darinio vidinėje šlaunies pusėje	Hemangiopericitoma.	2023
M23.152	Šuo	patelė	4m.	vokiečių aviganis	Mėginys iš darinio po oda	Hemangiopericitoma (mažo piktybiškumo sarkomų kategorijai priskiriamas perikraujagyslinio dangalo navikas).	2023
M23.157	Šuo	patelė	7m.	vengrų vižlas	Mėginys iš darinuko ant ausies kaušelio	Histiocitoma.	2023
M23.159	Šuo	patelė	12m.	mišrūnė	Mėginys iš darinio ant dešinės kojos II pirštakaulio	I laipsnio mastocitoma su stipriu uždegimu ir granuliacinio audinio vešėjimu.	2023
M23.161	Šuo	patelė	7m.	vengrų vižlas	Mėginys iš darinuko ant dešinės ausies kaušelio	Alerginė reakcija.	2023
M23.163	Katė	patelė	6m.	mišrūnė	Mėginys iš darinio viršutiniame žandikaulyje ties iltimi, dešinėje pusėje	Fibrozinis epulis (jei kaulo dalis buvo ne darinio dalis; jei buvo darinio sudėtyje – osifikuojantis epulis).	2023
M23.164	Šuo	patinas	7m	Labradoro retriveris	Mėginys iš darinio ant kairės priekinės kojos, riešo srityje	Epidermio degeneracija. Dermos randinis audinys. Panikulito židinys su alerginiu komponentu. Riebalinių liaukų hiperplazija. Riebalinės liaukos adenoma su plokščialąsteline metaplazija.	2023
M23.165	Šuo	X	X	vakarų Škotijos baltasis terjeras.	Mėginys iš darinio kirkšnies srityje	I laipsnio mastocitoma.	2023
M23.168	Šuo	patelė	9m.	dobermanas	Mėginys iš darinio kairiame šone, šalia pieno liaukos	Randinis audinys	2023
M23.173	Šuo	patinas	5m.	mišrūnas	Mėginys iš darinio, apimančio dešinės galinės kojos pėdą.	granulominis uždegimas (grybelinė infekcija, leišmanijos).	2023
M23.175	Šuo	patinas	6m.	spanielis	Mėginys iš darinio odoje, pakaušio srityje	Bazinių ląstelių karcinoma (pusiau piktybinis, nemetastazuojantis, vietiškai besiplečiantis navikas, kilęs iš odos epidermio bazinių ląstelių).	2023
M23.177	Šuo	patelė	6m.	Jorkšyro terjero mišrūnė	Mėginys iš pakitusios blužnies	ekstramedulinė hemopoezė. Limfoidinio audinio atrofija. Blužnies hiperemija ir hemoragijos (įvertinti širdies būklę).	2023
M23.179	Šuo	patelė	8m.	vokiečių aviganis	Mėginys iš darinio ties inkstais ir antinksčiais	Krešulys. Mėginyje tik krešulio masė, nėra jokių audinių ar organų histologinių fragmentų.	2023
M23.181	Šuo	patinas	3m.	mišrūnas	Mėginys iš darinio kaktoje, odoje	Meduzoidinio tipo trichoblastoma (plauko folikulo bazinių ląstelių kilmės pusiau piktybinis navikas, kuris nemetastazuota, plinta tik vietiškai).	2023
M23.188	Šuo	patinas	8m.	mišrūnas	Mėginys iš išvešėjusių audinių šalia išangės.	Uždegiminiai audiniai. Stebėti gyvūną ar netoliese, limfiniuose mazguose nesiformuoja dariniai, nes pagal mastocitų kiekį, tai gali būti labai difuzinė, uždegimo komplikuota mastocitoma.	2023
M23.192	Šuo	patelė	12m.	dobermanas	Mėginys iš darinio ant šlaunies	Mastocitoma (tikėtina, pagal tai kad nėra epidermio ir dermos – poodinė, ir jai netaikoma odos mastocitomų gradacija).	2023
M23.195	Šuo	patinas	5m.	Dūmas	Mėginys iš galinės kojos lizuoto šlaunikaulio	Mėginyje yra tik irstančio kaulo ir labai nedidelis fragmentas mezenchimos tipo audinio su osteoblastais ir osteoklastais – galima įtarti osteosarkomą (nėra mėginyje audinio , kuris atspindėtų osteosarkomos histoarchitektoniką). Uždegiminių audinių nėra - reaktyvios zonos audinių mėginyje nėra.	2023
M23.206	Šuo	patelė	12m.	amerikiečių Stafordšyro terjeras	Mėginys iš darinio šalia skydliaukės.	Medulinė karcinoma (C ląstelių). Šios karcinomos gali turėti dviejų skirtingų morfologijų ląsteles, tačiau – labai retai gali pasitaikyti mišri karcinoma – folikulinės ir C ląstelių kilmės. Tikslinga atlikti skydliaukės folikulinių ir C ląstelių hormonų tyrimus.	2023
M23.216	Katė	patelė	8m.	mišrūnė	Mėginys iš darinio po oda (anatominė lokalizacija nenurodyta).	Didelio piktybiškumo uždegiminės etiopatogenezės sarkoma (injekcijos, traumos vietos).	2023
M23.224	Šuo	patelė	12m.	vakarų Škotijos baltasis terjeras	Mėginys iš darinio nuo dantenų	Danties alveolės osteoma/hamartoma.	2023
M23.225	Šuo	patelė	5m.	mišrūnė	Mėginys iš darinio nuo dantenų	Periferinė odontogeninė fibroma (fibromatozinis epulis).	2023
M23.228	Šuo	patinas	11 m.	prancūzų buldogas	Mėginys iš darinio snukio ertmėje	Akantolitinė, blogai diferencijuoja plokščialąstelinė ragėjanti karcinoma.	2023
M23.229	Šuo	patinas	2m.	Rodezijos ridžbekas	Mėginys iš darinio ant ausies	Regresuojanti histiocitoma.	2023
M23.230	Šuo	patinas	9m.	bobteilas	Mėginys iš darinio ant dantenų	Osifikuojanti periferinė fibroma (osifikuojantis epulis).	2023
M23.231	Katė	patelė	8m.	mišrūnė	Mėginys iš nosiaryklės	Irstantis krešulys su uždegimo ląstelėmis. Nei gleivinės epitelis, nei gleivinės savoji plokštelė į mėginį nepateko, todėl negalima spręsti apie krešulio susidarymo priežastį (svetimkūnis, virusas, navikas).	2023
M23.232	Šuo	patinas	10m.	zvergšnauceris	Mėginys iš darinio ant dantenų	Buvęs uždegiminis, surandėjęs jungiamasis audinys su specifiniu imuniniu atsaku.	2023
M23.233	Šuo	patinas	14m.	mišrūnas	Mėginys iš slankstelio kūno	Neidentifikuojamas mezenchiminės kilmės piktybinis navikas (galima įtarti piktybinę švanomą).	2023
M23.235	Šuo	patinas	12m.	mišrūnas	Mėginys iš darinio kairiau išangės	Hepatoidinės liaukos karcinoma.	2023
M23.236	Šuo	patelė	4m.	pitbulis	Mėginys iš darinio odoje	Fibroma.	2023
M23.240	Šuo	patinas	12m.	mišrūnas	Mėginys iš darinio nuo liežuvio	Didelio piktybiškumo melanoma.	2023
M23.241	Šuo	patinas	5m.	amerikiečių Stafordšyro terjeras	Mėginys iš darinio kairės priekinės kojos peties srityje	Lipoma.	2023
M23.245	Šuo	patinas	8m.	Jorkšyro terjeras	Mėginys iš darinio kaklo dorsaliniame paviršiuje	Apokrininės prakaito liaukos adenoma.	2023
M23.246	Šuo	patinas	9m.	vokiečių aviganis	Mėginys iš pakitusios odos	Alerginis dermatitas (mėginyje nestebima jokių odos parazitų).	2023
M23.247	Šuo	patinas	6m.	karališkas pudelis	Mėginys iš darinio ant dantenų.	Fibrozinis uždegiminis jungiamasis audinys	2023
M23.250	Šuo	patinas	11m.	Briuselio grifonas	Mėginys iš darinio ant krūtinės	Komedonai. Tikėtina, arba supūliavęs, infekuotas komedonas arba pilomaktrikoma.	2023
M23.253	Šuo	patinas	12m.	Jorkšyro terjeras	Mėginys iš darinio kepenyse.	Regeneracinis mazgas su hidropine degeneracija, steroidine hepatopatija ir nestipriu specifiniu imuniniu atsaku.	2023
M23.254	Katinas	patinas	7m.	mišrūnas	Mėginys iš tiesiosios žarnos - nėra aprašymo kas tai -darinys, difuzinis pažeidimas ir pan.	Gerai diferencijuota liposarkoma (mažo piktybiškumo).	2023
M23.256	Šuo	patelė	7 m.	špicas	Mėginys iš darinio pieno liaukoje	Žemo piktybiškumo tubulinė karcinoma.	2023
M23.257	Šuo	patelė	12m.	VŠBT	Mėginys iš darinio šlaunies lateraliniame paviršiuje	Pilomatriksoma (kalcifikuojanti Malherbe epitelioma).	2023
M23.258	Šuo	patinas	9 m.	vokiečių aviganis	Mėginys iš mezenterinių limfinių mazgų	Difuzinė nesubrendusių B ląstelių limfoma (į Burkitt limfomą panaši, didelio agresyvumo).	2023
M23.268	Katinas	patinas	4m.	mišrūnas	Mėginys iš darinio po oda, ties kryžkauliu.	Uždegiminės etiopatogenezės (injekcijos, traumos vietos) sarkoma, didelio piktybiškumo.	2023
M23.271	Šuo	patinas	2m.	vokiečių aviganis	Mėginys iš darinio ties čiurna, galinėje kojoje	Folikulitas/perifolikulitas. Calcinosis circumscripta (būdinga šios veislės jauniems šunims).	2023
M23.273	Šuo	patelė	14m.	trumpaplaukis taksas	Mėginys iš darinio pieno liaukoje	Vidutinio piktybiškumo tubulinė scirotinė karcinoma.	2023
M23.274	Šuo	patelė	14m.	Grafi	Mėginys iš darinio dubens ertmėje	Neuroendokrininės kilmės navikas – arba kilęs iš analinio maišelio – modifikuotų apokrininių prakaito liaukų karcinoma arba iš kitur kilęs karcinoidas.	2023
M23.275	Šuo	patelė	9 m.	jagterjeras	Mėginys iš darinių odoje ant šono.	Nediferencijuota plokščialąstelinė karcinoma (bet – ar nebuvo pieno liaukos naviko anamnezėje? Gali būti ir pieno liaukos karcinomos metastazės).	2023
M23.282	Katė	patelė	8m.	mišrūnė	Mėginys iš darinio prie mentės	Injekcijos (traumos) vietos vidutinės diferenciacijos fibrosarkoma (uždegiminės etiopatogenezės sarkoma).	2023
M23.288	Šuo	patelė	8m.	vakarų Škotijos baltasis terjeras	Mėginys iš darinio nervinėje šaknelėje (C2-C3).	Piktybiškumo požymių nestebima. Vaizdas nebūdingas nei perineuriomai nei neurofibromai. Labiau tikėtina, kad tai neurolemoma (švanoma) nervo ganglijuje.	2023
M23.289	Katinas	patinas	7m.	mišrūnas	Mėginys iš darinio ant gerklų kremzlės	Blogai diferencijuota plokščialąstelinė ragėjanti karcinoma.	2023
M23.290	Katė	patelė	7m.	mišrūnė	Mėginys iš darinio pieno liaukoje	Didelio piktybiškumo solidinė karcinoma	2023
M23.291	Šuo	patelė	8m.	Rėja	Mėginys iš darinio pieno liaukoje	Žemo piktybiškumo tubulinė karcinoma.	2023
M23.292	Šuo	patelė	1m.	Maltos bišonas	Mėginys iš darinio pieno liaukoje.	Kompleksinė tubulinė žemo piktybiškumo karcinoma.	2023
M23.293	Šuo	patelė	8m.	Rodezijos ridžbekas	Mėginys iš darinio tiesiosios žarnos gleivinėje	Storosios žarnos gleivinės polipas, virstantis carcinoma in situ.	2023
M23.296	Katinas	patinas	15m.	mišrūnas	Mėginys iš išvešėjusių audinių kietajame gomuryje prie krūminio (208) danties.	Beveik neragėjanti vidutinės diferenciacijos plokščialąstelinė karcinoma. Įvertinti regioninius limfinius mazgus.	2023
M23.302	Šuo	patinas	10m.	bokseris	Mėginys iš pigmentuoto darinio odoje (dauginiai dariniai).	Virusinė, invertinė papiloma (papilomos).	2023
M23.303	Šuo	patelė	X	Jorkšyro terjeras		Kompleksinis kremzlinis navikas - kompleksinė su kremzle adenoma, pereinanti į karcinomą.	2023
M23.307	Šuo	patinas	5 m.	baltos sp.	Kaulo fragmentas	Histologinis vaizdas osteosarkomai nėra būdingas (nebent atipinė, labai gerai diferencijuota), diagnozės patikslinimui tikslingas ICH. Iš histologinių pokyčių galima įtarti buvusią traumą ir lūžį.	2023
M23.309	Šuo	patinas	9m.	kurzhaaras	Mėginys iš darinio skydliaukės – seilių liaukos srityje	Organo, kuriame auga darinys, identifikuoti neįmanoma. Histologinis vaizdas labiausia atitiktų blogai diferencijuotos hemangiosarkomos arba fibrosarkomos vaizdą.	2023
M23.310	Šuo	patinas	12 m.	Labradoro retriveris	Mėginys iš darinio ant liežuvio	Plokščialąstelinė blogai ragėjanti karcinoma	2023
M23.311	Katinas	patinas	4 m.	Abisinijos	Mėginys iš darinio nuo minkštojo gomurio	Limfocitinis plazmocitinis uždegimas su granuliacinio audinio formavimusi (tai gali būti ir herpes, calici viruso infekcija).	2023
M23.312	Šuo	patinas	3m.	Lietuvos skalikas		Pigmentuota histiocitoma	2023
M23.313	Katinas	patinas	7m.	egzodas	Mėginys iš pakitusios skrandžio sienelės ties piliorine dalimi	Kačių eozinofilinė sklerozuojanti fibroplazija, tačiau tik IHC tyrimas leistų diferencijuoti nuo eozinofilinės sklerozuojančios sarkomos.	2023
M23.314	Katinas	patinas	13 m.	mišrūnas	Mėginys iš darinio aklojoje žarnoje	Pasaito limfoma, pereinanti į mezenterinius limfinius mazgus. Tačiau, histologinis vaizdas labai netipinis limfomai, sinusų histiocitozė turėtų sietis su virusine arba toksoplazmų infekcija. Dar galima įtarti į Hodgkin limfomą panašią limfomą. Tikslingas PARR tyrimas.	2023
M23.316	Katė	patelė	9 m.	mišrūnė	Mėginys iš darinio kaklo dorsalinėje dalyje	Vidutinio piktybiškumo fibrosarkoma	2023
M23.321	Šuo	patinas	13m.	mišrūnas	Mėginys iš darinio po uodega, prie šaknies	Hepatoidinių liaukų angioadenoma.	2023
M23.322	Katė	patelė	12m.	mišrūnė	Mėginys iš darinio skrandžio piliorinėje dalyje	Svetimkūnis, besiformuojanti piogranuloma.	2023
M23.323	Šuo	patelė	10m.	toy pudelis	Mėginys iš darinio pieno liaukoje	Žemo piktybiškumo tubulinės karcinomos kompleksas.	2023
M23.324	Šuo	patelė	8m.	mišrūnė	Mėginys iš darinio šalia išangės	Hepatoidinių liaukų adenoma (tikėtina, problemos su hipofize arba prieinkstinių liaukų žievės tinkline zona).	2023
M23.325	Šuo	patelė	10m.	Jorkšyro terjeras	Mėginys iš darinio kaudalinėje kirkšninėje pieno liaukoje	Intralatakinė hiperplazija, duktalinės adenomos kompleksas su kremzlės formavimusi (jei gyvūnas nekastruotas, tikėtina, būklė išprovokuota rujos).	2023
M23.329	Šuo	patinas	8m.	garbanotasis bišonas	Mėginys iš darinio odoje ties mente	Bazinių ląstelių karcinoma (pusiau piktybinis, vietiškai invazinis navikas).	2023
M23.330	Šuo	patelė	6m.	Tailando ridžbekas	Mėginys iš darinio pažasties srityje	Mastocitoma. Jei vertinti kaip odos, besiskverbančią gilyn į poodį – I laipsnio. Jei vertinti kaip poodinę – laipsnių sistema joms netaikoma.	2023
M23.331	Šuo	patelė	6m.	Tailando ridžbekas	Mėginys iš darinio pieno liaukoje	Intralatakinė hiperplazija (tikėtina, išprovokuota rujos, jei gyvūnas nekastruotas).	2023
M23.332	Šuo	patelė	10m. Xsara.	auksaspalvis retriveris	Mėginys iš darinio ant piršto	Trichofolikuloma (iš plauko folikulo kilęs odos gerybinis navikas).	2023
M23.335	Šuo	patinas	7m.	dobermanas	Mėginys iš darinio ant riešo	Subrendęs granuliacinis audinys (buvusi aktyvi granuloma arba uždegiminis granuliacinis audinys).	2023
M23.336	Šuo	patinas	12m.	Labradoro retriveris	Mėginys iš darinio ant dantenų	Fibrozuojantis epulis	2023
M23.139	Šuo	patelė	4 m.	biglis	Mėginys iš darinio virš priešmentinio limfinio mazgo kairėje pusėje	Lipoma	2023
M23.725	Katė	patelė	9m.	mišrūnė	Mėginys iš darinio pieno liaukoje Histopatologiniam tyrimui siųsta medžiaga (organas, audinys ar darinys)	Vidutinio piktybiškumo komedokarcinoma. Histopatologinė diagnozė	2023
M23.726	Šuo	patelė	5 m.	Labradoro retriveris	Mėginys iš darinio odoje tarp menčių Histopatologiniam tyrimui siųsta medžiaga (organas, audinys ar darinys)	Mastocitoma, I laipsnio (pagal Kiupel ir pagal Patnaik). Histopatologinė diagnozė	2023
M23.728	Katinas	patinas	10m.	mišrūnas	Mėginys iš darinio dantenose	Uždegiminis audinys su eozinofiliniu komponentu, epitelio hiperplazija.	2023
M23.729	Šuo	patelė	9m.	Jorkšyro terjeras	Mėginiai iš pieno liaukų	Fibrozuojanti adenozė. Iš dalies latakų besivystanti gerai diferencijuota karcinoma.	2023
M23.730	Šuo	patelė	10 m.	Maltos bišonas	Mėginys iš pakitusios pieno liaukos Histopatologiniam tyrimui siųsta medžiaga (organas, audinys ar darinys)	Žemo piktybiškumo tubulinė karcinoma. Histopatologinė diagnozė	2023
M23.740	Šuo	patinas	9m.	ilgaplaukis taksas	Mėginys iš darinio blužnyje	EMH. Hiperemijos/hemoragijos plotas (pats darinys). Blužnies limfoidinio audinio saikinga atrofija	2023
M23.741	Katė	patelė	6m.	mišrūnė	Mėginys iš darinio pieno liaukoje Histopatologiniam tyrimui siųsta medžiaga (organas, audinys ar darinys)	Vidutinio piktybiškumo mikropapilinė karcinoma. Histopatologinė diagnozė	2023
M23.742	Šuo	patelė	8m.	mišrūnė	Mėginys iš darinio pieno liaukoje Histopatologiniam tyrimui siųsta medžiaga (organas, audinys ar darinys)	Tubulinė intraduktalinė vidutinio piktybiškumo karcinoma. Histopatologinė diagnozė	2023
M23.743	Šuo	patinas	13m. Toris	rusų spanielis	Mėginys iš darinio vidinėje apatinės lūpos pusėje.	Epitelioidinė melanoma. Tikslingas IHC tyrimas proliferacijos indeksui įvertinti.	2023
M23.745	X	X	6m.	Arklys	Mėginys iš darinio kiaušidėje	Histologinis vaizdas labiausia atitinka tekomos (su piktybiškumo požymiais), vaizdą.	2023
M23.747	Šuo	patelė	11m.	mišrūnė	Mėginys iš darinio po oda, krūtinės srityje Histopatologiniam tyrimui siųsta medžiaga (organas, audinys ar darinys)	Kompleksinė mažo piktybiškumo karcinoma. Histopatologinė diagnozė	2023
M23.749	Šuo	patinas	8 m.	amerikiečių Stafordšyro terjeras	Mėginys iš darinio po oda Histopatologiniam tyrimui siųsta medžiaga (organas, audinys ar darinys)	Lipoma. Histopatologinė diagnozė	2023
M23.753	Katinas	patinas	1m.	Meino meškėnas	Mėginys iš darinio po liežuviu	Uždegiminis granuliacinis audinys. Ištirti gyvūną dėl herpes ir calici virusų.	2023
M23.754	Šuo	patinas	10m.	Meksikos beplaukis	Mėginys iš darinio blužnyje	Vidutinio diferenciacijos laipsnio hemagio/limfangiosarkoma. EMH.	2023
M23.756	Šuo	patelė	8m.	zvergnauceris	Mėginys iš darinio pieno liaukoje	Adenozė ir kremzlės formavimasis. Dauginiai dariniai gali būti susiję su hormonine būkle. Arba tai gali būti ir karcinomos sudedamoji dalis, o karcinomos audiniai tiesiog nepateko į mėginį.	2023
M23.757	X	X	X	Žiurkė	Mėginys iš prostatos ir iš plonosios žarnos.	Prostatos cistinė hiperplazija, sekreto stazė ir pūlingas uždegimas ir plonoji žarna – autolizuoti, nekrozuoti audiniai (galėjo būti infarkto apimtas fragmentas ir kartu neteisingo mėginio ėmimo ir fiksavimo artefaktas).	2023
M23.758	Šuo	patelė	10m.	Sibiro haskio mišrūnė	Mėginys iš pakitusio nago ir pirštakaulio Histopatologiniam tyrimui siųsta medžiaga (organas, audinys ar darinys)	Uždegiminis audinys su bakterijų kolonijomis. Lūžus nagui, galėjo patekti bakterijos, kurios lėmė kaulo uždegimą ir nekrozę ir sutrikusį nago augimą. Tačiau mėginio audiniuose labai daug mastocitų – galima įtarti, kad galėjo būti prie nago guolio auganti mastocitoma. Histopatologinė diagnozė	2023
M23.760	Šuo	patelė	10m.	Jorkšyro terjeras	Mėginys iš darinio pieno liaukoje, mėginiai iš darinių ant serozinių paviršių pilvo ertmėje	Darinys pieno liaukoje – žemo piktybiškumo intraduktalinė kompleksinė karcinoma, dariniai serozose – gerybinis papilinis mezotelinis navikas.	2023
M23.764	Šuo	patelė	X	Labradoro retriveris	Mėginys iš kepenų ir 12tšės žarnos ties perforuota vieta.	Kepenys – tulžies latakų proliferacija ir portalinė fibrozė, 12štė žarna – ryški kriptų hiperplazija, stiprus limfocitinis plazmocitinis uždegimas su gerai išreikštu eozinofiliniu komponentu.	2023
M23.765	Šuo	patinas	8 m.	mišrūnas	Mėginys iš pratrūkusio darinio ant kojos	II laipsnio odos mastocitoma, antrinis prakaito liaukų išsiplėtimas, aplinkinių audinių uždegimas, granuliacinio audinio vešėjimas.	2023
M23.766	Šuo	patelė	11m.	erdelterjeras	Mėginys iš darinio šlapimo pūslės sienelėje ir iš darinio ant kairės akies voko	Vidutinės diferenciacijos urotelio karcinoma, auganti po gleivinės epiteliu į gleivinės jungiamąjį audinį (endofitinė), odos riebalinės liaukos adenoma su latakų metaplazija.	2023
M23.767	Šuo	patelė	7m.	Maltos bišonas	Mėginys iš darinio nugaros srityje	Lipoma, infiltracinė.	2023
M23.768	Katė	patelė	X	kastruota	Mėginys iš darinio pieno liaukoje	Tubulinė vidutinio piktybiškumo karcinoma.	2023
M23.771	Šuo	patelė	12m.	mišrūnė	Mėginys iš pakitusio piršto ir nago	Gerai diferencijuota plokščialąstelinė nago guolio karcinoma.	2023
M23.772	Katė	patelė	8m.	mišrūnė	Mėginys iš pakitusios plonosios žarnos	T limfoma.	2023
M23.776	Šuo	patelė	X	mišrūnė	Mėginys iš darinio odoje Histopatologiniam tyrimui siųsta medžiaga (organas, audinys ar darinys)	Bazinių ląstelių navikas (gerybinis). Histopatologinė diagnozė	2023
M23.778	Šuo	patelė	6 m.	kiniečių kuoduotasis	Mėginys iš darinio pieno liaukos srityje Histopatologiniam tyrimui siųsta medžiaga (organas, audinys ar darinys)	Didelė keratininė cista, beveik įsiterpianti į pieno liaukos audinius. Histopatologinė diagnozė	2023
M23.780	Šuo	patinas	5m.	Jorkšyro terjeras	Mėginys iš darinio odoje, kairėje ventralinėje krūtinės srityje Histopatologiniam tyrimui siųsta medžiaga (organas, audinys ar darinys)	Keratininė cista. Histopatologinė diagnozė	2023
M23.784	Katinas	patinas	5m.	škotų nulėpausis	Mėginys iš inksto	Šerdies stipri hiperemija. Žievės atrofija ir vakuolinė riebalinio audinio infiltracija. Membraninis glomerulonefritas. Hidronefrozė nedidelio laipsnio. Įtariama limfomos pradžia, tikslingas PARR tyrimas ir virusų tyrimas.	2023
M23.787	Šuo	patinas	10m.	mišrūnas	Mėginys nuo kairės akies apatinio voko	Riebalinės liaukos adenoma su latakų metaplazija ir nekroze ir keratino granuloma (tikėtina, raginiai žvyneliai į aplinkinius audinius pateko dėl adenomos nekrozės ir sukėlė svemtikūnio granulominį uždegimą.	2023
M23.788	Šuo	patinas	5 m.	mišrūnas	Mėginys iš darinio ant apatinės lūpos Histopatologiniam tyrimui siųsta medžiaga (organas, audinys ar darinys)	Regresuojanti histiocitoma. Histopatologinė diagnozė	2023
M23.789	Katė	patelė	6m.	Kanados sfinksas	Mėginys iš darinio pieno liaukoje	Intensyvi epitelinė mezenchiminė hiperplazija (florid“ hiperplazija)	2023
M23.791	Šuo	patelė	5m.	prancūzų buldogas	Mėginys iš darinio tarpupirštyje	Regresuojanti histiocitoma.	2023
M23.792	Katė	patelė	13 m.	rusų mėlynoji	Mėginiai iš mezenterinio limfinio mazgo ir tuščiosios žarnos sienelės Histopatologiniam tyrimui siųsta medžiaga (organas, audinys ar darinys)	Limfinis mazgas – reaktyvūs uždegiminiai pokyčiai, bet tikslingas PARR tyrimas dėl limfomos pradžios. Tuščioji žarna – kriptų hiperplazija ir fibrozė – uždegiminė žarnyno liga. Histopatologinė diagnozė	2023
M23.793	Šuo	patinas	9m.	mišrūnas	Mėginys iš darinio akies trečiame voke Histopatologiniam tyrimui siųsta medžiaga (organas, audinys ar darinys)	Trečio voko epitelio karcinoma. Histopatologinė diagnozė	2023
M23.794	Katinas	patinas	10m.	škotų nulėpausė	Mėginiai iš kasos, 12štės žarnos, mezenterinių limfinių mazgų.	Kasos edema ir labai nestiprus uždegimas. 12štės žarnos lėtinis limfocitinis plazmocitinis uždegimas. Limfinių mazgų hiperplazija, kraujo ir limfos stazė, sinusų histiocitozė su alerginiu komponentu. Melanomos trombas limfinio mazgo aplinkinio audinio smulkiojoje arterijoje.	2023
M23.805	Šuo	patinas	11m.	Jorkšyro terjeras	Mėginys iš tulžies pūslės	Tulžies pūslės cistinė hiperplazija. Nedidelis uždegimas. Kepenų didelio laipsnio hidropinė degeneracija, hiperemija, ir galima įtarti, biliarinę hiperplaziją.	2023
M23.806	Šuo	patelė	16 m.	mišrūnė	Mėginys iš darinio nuo ausies kaušelio galo Histopatologiniam tyrimui siųsta medžiaga (organas, audinys ar darinys)	Ausies hematoma, nekrotinė, uždegiminė, infekuota masė. Kadangi nėra aplinkinių gyvų audinių, sunku pasakyti kas yra melsva homogeniška masė, taip gali atrodyti nekrozuota kremzlė, jei ji pateko į mėginį. Histopatologinė diagnozė	2023
M23.807	Šuo	patelė	9m.	čiau čiau	Mėginys iš odos	Pigmentinis gerybinis navikas (melanocitoma)	2023
M23.815	Šuo	patelė	5m.	afganų kurtas	Mėginys iš darinio odoje, dešiniame šone, ties krūtinės viduriu Histopatologiniam tyrimui siųsta medžiaga (organas, audinys ar darinys)	Keratoakantoma, gerybinis plauko folikulo navikas. Histopatologinė diagnozė	2023
M23.118	Katė	patelė	9m.	mišrūnė	Mėginys iš nosies ertmės Histopatologiniam tyrimui siųsta medžiaga (organas, audinys ar darinys)	Tikslingas papildomas IHC tyrimas. Nes iš HE pjūvio neįmanoma diferencijuoti makrofaginės granulomos nuo uždegiminio pseudotumoro arba sarkomos. Histopatologinė diagnozė	2023
M23.208	Šuo	patinas	1m.	mišrūnas	Mėginys iš išopėjusio darinio ant dorsalinės nosies sienos Histopatologiniam tyrimui siųsta medžiaga (organas, audinys ar darinys)	Regresuojanti histiocitoma. Histopatologinė diagnozė	2023
M23.209	Šuo	patinas	7m.	anglų buldogo mišrūnas	Mėginys virš dešinės akies odenos Histopatologiniam tyrimui siųsta medžiaga (organas, audinys ar darinys)	Papiloma. Histopatologinė diagnozė	2023
M23.294	Šuo	patinas	5m.	vokiečių aviganio mišrūnas	Mėginys iš darinio prie spenelio Histopatologiniam tyrimui siųsta medžiaga (organas, audinys ar darinys)	Hepatoidinės liaukos adenoma (jei tai galinė pieno liauka, tai šioje srityje pasitaiko odoje hepatoidinių liaukų. Jei ne galinė pieno liauka -tai ektopinės hepatoidinės liaukos adenoma). Histopatologinė diagnozė	2023
M23.203	Šuo	patelė	6m.	bulterjeras	Mėginiai iš tiesiosios ir gaubiančiosios žarnos	Tiesiosios žarnos nežymi gleivinės fibrozė. Limfocitinis plazmocitinis uždegimas (specifinis imuninis atsakas), colon kriptų hiperplazija (žmonėms paprastai siejasi su celiakija, šunims tai nėra dar daug tirta).	2023
M23.204	Šuo	patinas	13m.	Jorkšyro terjeras	Mėginiai iš šlapimo pūslės	Polipinis cistitas	2023
M23.207	Šuo	patinas	9 m.	Bavarų pėdsekys	Mėginiai iš skrandžio ir dvylikapirštės	Limfocitinis plazmocitinis eozinofilinis uždegimas. Gleivinės židininė fibrozė, liaukų atrofija. Šviežio uždegimo židiniai.	2023
M23.214	Šuo	patinas	11m.	mišrūnas	Mėginys iš darinio sėklidėje	Stipriai lipidizuotas Sertoli ląstelių navikas.	2023
M23.001	Šuo	patinas	4m.	Berno zehnenhundas	Mėginys iš galimai priešmentinio limfinio mazgo.	II laipsnio mastocitoma	2023
M23.003	Katinas	patinas	7m.	mišrūnas	Mėginys iš darinio sprando srityje	Vidutinio piktybiškumo miksofibrosarkoma	2023
M23.004	Šuo	patelė	12m.	Rodezijos ridžbekas	Mėginys iš darinio pieno liaukoje	Žemo piktybiškumo tubuliopapilinė karcinoma	2023
M23.005	Katė	patelė	5m.	Meino meškėnas	Mėginys iš darinio pilvo ertmėje, prie taukinės	Inkapsuliuota nekrotinė masė (tikėtina, buvęs kraujavimas ar uždegiminė granuloma).	2023
M23.009	Šuo	patinas	X	Jorkšyro terjeras	Mėginys iš darinio čiurnos srityje	Mastocitoma, pagal histologinius kriterijus atitinka I laipsnio.	2023
M23.014	Šuo	patelė	7m.	mišrūnė	Mėginys iš darinio dantenose	Ameloblastinis epulis (ameloblastinė fibroma)	2023
M23.016	Šuo	patinas	12m.	Jorkšyro terjeras	Mėginys iš darinio ausies kanale	Ausies sieros liaukos adenoma (arba gerai diferencijuota, mažo piktybiškumo karcinoma –kai kada adenoma gali turėti atipijos požymių).	2023
M23.017	Katinas	patinas	11m.	mišrūnas	Mėginys iš darinio dantenose	Fibrozinis granuliacinis audinys.	2023
M23.035	Šuo	patinas	7m.	Jorkšyro terjeras	Mėginys iš darinio kairiojo žando srityje.	Bazinių ląstelių navikas – gerybinis, kilęs iš odos epidermio bazinių ląstelių.	2023
M23.040	Katė	patelė	10 m.	Korniš-rex	Mėginys iš darinio mentės srityje	Bazinių ląstelių karcinoma. Tai pusiau piktybinis navikas, kuris plinta vietiškai, nemetastazuoja.	2023
M23.048	Šuo	patelė	11m.	mišrūnė	Mėginys iš darinio pilvo ertmėje	Gerai diferencijuota epitelioidinė mezotelioma.	2023
M23.049	Šuo	patinas	9m.	vokiečių aviganis	Mėginys iš prostatos	Prostatos epitelinė cistinė hiperplazija. Lygiųjų raumenų hiperplazija.	2023
M23.050	Šuo	patinas	8m.	Parsono Raselo terjeras	Mėginys iš darinio odoje ant galinės kairės kojos šlaunies	Keratininė cista.	2023
M23.051	Šuo	patelė	6m.	mišrūnė	Mėginys iš darinio .......	Nėra parašyta anatominės lokalizacijos - tai gali būti odos bazinių ląstelių navikas. O jei tai navikas pieno liaukoje – tai pieno liaukos adenoma su displazijos požymiais.	2023
M23.052	Šuo	patelė	5m.	lygiaplaukis retriveris	Mėginys iš poodinio darinio (dauginiai)	Lipoma	2023
M23.053	Katė	patelė	12m.	mišrūnė	Mėginys iš darinio krūtinės šone	Didelio piktybiškumo fibrosarkoma.	2023
M23.054	Šuo	patelė	11m.	Maltos bišonas	Mėginys iš darinio kaudaliai pėdos.	Histologinis vaizdas vien iš HE pjūvio neleidžia tiksliai identifikuoti proceso – tai gali būti atipinė histiocitoma. Gali būti leproidinė odos granuloma arba sarkoidozė – stebėti gyvūną, ar neatsiranda kitur odoje panašių darinių.	2023
M23.055	Šuo	patelė	7m.	Berno zehnenhundas	Mėginys iš pakitusios blužnies (du mėginiai)	Difuzinė B ląstelių (nesubrendusių) limfoma. Infarktai. Ekstramedulinė hemopoezė.	2023
M23.056	Šuo	patinas	14 m.	Jorkšyro terjeras	Mėginys iš darinio ausies kanale	Sieros liaukų gerai diferencijuota adenokarcinoma	2023
M23.057	Šuo	patinas	7m.	dobermanas	Mėginys iš darinio ant kojos	Mėginys nedidelis – iš matomo ploto galima daryti išvadą, kad tai kaulinė metaplazija jungiamajame audinyje (buvusi trauma, uždegimas).	2023
M23.058	Šuo	patelė	5m.	Jorkšyro terjeras	Mėginys iš darinio pieno liaukoje	Mažo piktybiškumo kompleksinė tubulinė karcinoma.	2023
M23.059	Šuo	patinas	3m.	vokiečių aviganis	Mėginys iš pakitusio petikaulio	Kaulo lizė – reaktyvi zona. Ji gali būti randama osteosarkomos atveju - bet mėginyje nėra pačio naviko audinių zonos. Gali būti ir traumos, uždegimo pasekoje.	2023
M23.060	Šuo	patelė	3m.1mėn.	prancūzų buldogas	Mėginys iš odos darinio ant priekinės dešinės kojos plaštakos kaulų srityje, lateraliai	papiloma (ne virusinė).	2023
M23.067	Šuo	patelė	X	prancūzų buldogas	Mėginys iš darinio pieno liaukoje	Kompleksinis navikas su kaulinio audinio formavimusi. Epitelinės dalies nėra – tikėtina, ji labai maža, ir nepateko į mėginį.	2023
M23.068	Šuo	patinas	8m.	jagterjeras	Mėginys iš odos (gydosi sarkoptozę, yra alopecija)	Paviršinis ir gilusis dermatitas, alerginis. Plaukų folikulų sustrorėjimas. Alopecija, tikėtina, sąlygota ilgalaikio uždegimo.	2023
M23.074	Šuo	patelė	10m.	prancūzų buldogas	Mėginys iš kairiojo priešmentinio limfinio mazgo	Mažųjų B ląstelių limfoma (arba limfoplazmocitoma – patikslinimui reikalingas PARR tyrimas arba IHC tyrimas).	2023
M23.075	Katė	patinas	10m.	mišrūnas	Mėginys iš darinio ant nugaros (darinys yra ir ant žando)	Bazinių ląstelių navikas su ragėjančia diferenciacija	2023
M23.078	Šuo	patelė	11m.	Jorkšyro terjeras	Mėginys iš darinio pieno liaukoje	Tubulinė adenoma.	2023
M23.079	Šuo	patinas	9m.	Stafordšyro terjeras	Mėginys iš darinio ant dešinės galinės kojos IV pirštakaulio.	Traumuota uždegiminė histiocitoma.	2023
M23.098	Šuo	patelė	11m.	Jorkšyro terjeras	Mėginys iš darinio pieno liaukoje	Kompleksinė didelio piktybiškumo tubulinė karcinoma.	2023
M23.099	Šuo	patelė	12 m.	mišrūnė	Mėginys iš pakitusios blužnies	Nesubrendusių B ląstelių (imunoblastinė) limfoma. Hematoma. Gamna-Gandy kūneliai.	2023
M23.100	Katinas	patinas	8m.	mišrūnas	Mėginys iš darinio pieno liaukoje	Aukšto piktybiškumo laipsnio pleomorfinė mastocitoma.	2023
M23.102	Katinas	patinas	2m.	Meino meškėnas	Mėginys iš darinio snukio ertmėj	Eozinofilinė granuloma. Dar tikslingas herpes, calici virusų tyrimas.	2023
M23.103	Katinas	patinas	13 m.	mišrūnas	Mėginys iš darinio tarp menčių, mikroschemos įvedimo vietoje (rasta mikroschema)	Vidutinio diferenciacijos laipsnio uždegiminės etiopatogenezės sarkoma su nežymia osteosarkomos diferenciacija.	2023
M23.104	Šuo	patinas	7m. 7mėn.	Cane Corso	Mėginys iš priešmentinio limfinio mazgo	Vidutinio diferenciacijos laipsnio fibrosarkomos metastastazės limfiniame mazge.	2023
M23.105	Šuo	patinas	12m.	prancūzų buldogas	Mėginys iš darinio ant galinės kojos	II laipsnio (pagal Kiupel) mastocitoma.	2023
M23.106	Šuo	patelė	8m.	kurzhaaras	Mėginys iš darinio pieno liaukoje	Normalios histologinės sandaros pieno liaukos audinys, kiek sureagavęs, tikėtina, į hormonus.	2023
M23.115	Katinas	patinas	8m.	baltos su ruda sp.	Mėginys iš darinio ant ausies kaušelio	Hemangiosarkoma arba angioblastinė hemangioma, bet diferencijuoti leistų tik IHC tyrimas.	2023
M23.116	Katinas	patinas	5m.	mišrūnas	Mėginys iš pakitusių minkštųjų audinių pakaušio srityje. Citologinė diagnozė – apvaliųjų ląstelių navikas.	Fibrozinis randinis (použdegiminis) audinys. Matomame raumenų fragmente dar stebimas aktyvus uždegimas.	2023
M23.117	Šuo	patelė	9m.	mišrūnė	Mėginys iš darinio pieno liaukoje	Pieno liaukos epitelinė/mioepitelinė hiperplazija	2023
M23.119	Šuo	patelė	8m.	anglų kokerspanielis	Mėginys iš darinio ant dantenų	Buvęs granuliacinis uždegiminis audinys ir epitelio hiperplazija.	2023
M23.120	Katinas	patinas	14 m.	mišrūnas	Mėginys iš pakitusių minkštųjų audinių pakaušio srityje. Citologinė diagnozė – apvaliųjų ląstelių navikas.	Histologinis vaizdas būdingas neepiteliotropinei odos limfomai/plazmocitomai. Mažesnė tikimybė kad tai alerginis uždegimas. Tikslingas PARR tyrimas limfomos diferenciavimui.	2023
M23.123	Šuo	patelė	4m.	mišrūnė	Mėginys iš darinio pieno liaukoje	Vidutinio piktybiškumo šeivinių ląstelių karcinomos kompleksas	2023
M23.126	Šuo	patinas	10m.	vakarų Škotijos baltasis terjeras	Mėginys iš darinio odoje, dešiniame šone, šonkaulių srityje	Keratoakantoma. Gerybinis navikas, kilęs iš plauko folikulo piltuvėlio. Retais atvejais gali būti piktybinis.	2023
M23.132	Katė	patelė	17m.	mišrūnė	Mėginys iš darinio tarp menčių	Gerai diferencijuota fibrosarkoma	2023
M23.133	Šuo	X	1m.	Labradoro retriveris	Pirštas su kaulu	Scirotinė blogai diferencijuota plokščialąstelinė karcinoma (nago guolio).	2023
M23.134	Šuo	patelė	X	Labradoro retriveris	Mėginys iš darinio odoje ant dešinės priekinės kojos	Traumuota keratininė cista.	2023
M23.135	Šuo	patinas	10m.	Jorkšyro terjeras	Mėginys iš darinio ant bulbarinių liaukų	Papiloma su išsiplėtusiomis kraujagyslėmis.	2023
M23.136	Šuo	patinas	5m.	mišrūnas	Mėginys iš darinio stuburo kanale ir šalia stuburo esančiuose raumenyse	Apvaliųjų ląstelių sarkoma. Tikslingas IHC tyrimas (nes tai gali būti alveolinė rabdomiosarkoma, nediferencijuota liposarkoma, histiocitinė sarkoma). Navikas gali būti ir nervinio audinio kilmės (neaišku ar iš raumens įaugęs į stuburo kanalą, ar atvirkščiai).	2023
M23.137	Šuo	patinas	2m.	mišrūnas	Mėginys iš darinio odoje, priekinėje dešinėje kojoje, riešo srityje	Regresuojanti histiocitoma	2023
M23.138	Šuo	patinas	X	Maltos bišonas	Mėginys iš mezenterinio limfinio mazgo	Limfinio mazgo granulominis aktyvus uždegimas	2023
M23.688	Katė	patelė	13 m.	mišrūnė	Mėginys iš inksto	Limfoblastinė limfoma. Nedidelio laipsnio membraninis glomerulonefritas ir intersticinis nefritas.	2023
M23.696	Šuo	patinas	3m.	trumpaplaukis taksas	Mėginys iš darinio odoje, tarpvietėje	Hepatoidinių liaukų adenoma.	2023
M23.701	Šuo	patinas	11m.	mišrūnas	Mėginys iš darinio ant liežuvio Histopatologiniam tyrimui siųsta medžiaga (organas, audinys ar darinys)	Makrofaginė granuloma. Histopatologinė diagnozė	2023
M23.704	Šuo	patelė	6 m.	boseronas	Mėginys iš skrandžio gleivinės	Limfocitinis plazmocitinis uždegimas su alerginiu komponentu.	2023
M23.705	Šuo	patinas	10m.	Karaliaus Kavalieriaus Karolio spanielis	Mėginys iš fistulės su kapsule	Įvairaus subrendimo granuliacinis audinys ir specifinis imuninis atsakas.	2023
M23.706	Katinas	patinas	4 mėn.	Meino meškėnas	Mėginys iš absceso kapsulės	Įvairaus subrendimo jungiamasis audinys su mišria uždegimine reakcija.	2023
M23.707	Šuo	patelė	11 m.	mišrūnė	Mėginys iš darinio galvos odoje	Odos riebalinės liaukos adenoma su latakų metaplazija ir cistomis.	2023
M23.708	Šuo	patinas	15m.	mišrūnas	Mėginys iš darinio išangės srityje.	Hepatoidinės liaukos epitelioma su nekroze ir latakų plokščialąsteline metaplazija (epitelioma-adenoma, turinti atipinių morfologinių savybių).	2023
M23.709	Šuo	patinas	15m.	anglų kokerspanielis	Mėginys iš darinio sėklidėje ir mažo bei didelio darinio išangės srityje.	Leidigo ląstelių navikas (gerybinis), dariniai išangės srityje - hepatoidinės liaukos epiteliomos su nekroze ir latakų plokščialąsteline metaplazija (epitelioma-adenoma, turinti atipinių morfologinių savybių).	2023
M23.719	Šuo	patelė	11m.	KKK spanielis	Mėginys iš darinio dešinės ausies kanale	Apvaliųjų ląstelių navikas, dėl ląstelių polimorfijos sunku tiksliai identifikuoti iš HE pjūvio – arba tai histiocitoma arba plazmocitoma, sudaryta iš blastinių ląstelių formų.	2023
M23.720	Šuo	patelė	11m.	taksas	Mėginys iš viršutiniame žandikaulyje (buvo šalintas prieš kelis mėn su dantimi, ataugo).	Vidutinio diferenciacijos laipsnio fibrosarkoma.	2023
M23.722	Šuo	patelė	9 m.	Maltos bišonas	Mėginys iš skrandžio gleivinės Histopatologiniam tyrimui siųsta medžiaga (organas, audinys ar darinys)	Galima įtarti nedidelio laipsnio gleivinės fibrozę. Histopatologinė diagnozė	2023
M23.723	Šuo	patinas	7m.	prancūzų bulgodas	Mėginys iš skrandžio gleivinės Histopatologiniam tyrimui siųsta medžiaga (organas, audinys ar darinys)	Limfocitinis plazmocitinis, eozinofilinis uždegimas. Histopatologinė diagnozė	2023
M23.724	Šuo	patelė	X	mišrūnė	Mėginys iš darinio ant viršutinės lūpos Histopatologiniam tyrimui siųsta medžiaga (organas, audinys ar darinys)	Histologinis vaizdas labiausia būdingas švanomai. IHC leistų tiksliau identifikuoti (kai kurios ląstelės panašios į histiocitus, kai kurios – į melanocitus be pigmento). Histopatologinė diagnozė	2023
M23.510	Šuo	patelė	4m.	mišrūnė	Mėginys iš blužnies	Stipri hiperemija. Ekstramedulinė hemopoezė. Raudonosios pulpos hiperplazija (kraujo parazitai, toksoplazmos ar kita infekcija).	2023
M23.511	perukinė tamarina	patelė	7m.	Primatas	Mėginiai iš kepenų ir žarnų	Kepenys – nežymi hidropinė degeneracija, lipofuscino susikaupimas, Ito ląstelių hiperplazija, plonosios žarnos – limfocitinis plazmocitinis uždegimas, ir serozos uždegimas kaip peritonito komponentas, storoji žarna – nestiprus uždegimas, kraujavimo iš storosios žarnos požymių nėra, tikėtina, kraujas patekęs į storosios žarnos spindį iš kitur, serozos uždegimas kaip peritonito komponentas.	2023
M23.515	Katė	patelė	8m.	mišrūnė	Mėginys iš darinio pieno liaukoje	Pieno liaukos latakų ektazija ir cistos (hormonų disbalansas?)	2023
M23.516	Šuo	patelė	6m.	prancūzų buldogas	Mėginys iš darinio odoje, tarpupirštyje	Cryptococcus neophormans dermos infekcija. Keratino (svetimkūnio) granuloma.	2023
M23.517	Katinas	patinas	11m.	rusų mėlynasis	Mėginys iš darinio apatinio žandikaulio dantenose Histopatologiniam tyrimui siųsta medžiaga (organas, audinys ar darinys)	Histologinis vaizdas būdingas tiek fibrosarkomai su gigantinėmis ląstelėmis (katėms būdingas variantas), tiek periferinei gigantinių ląstelių granulomai. Histopatologinė diagnozė	2023
M23.519	X	patelė	10m.	Alpaka	Mėginys iš darinio ant nosies	Miksoidinė švanoma.	2023
M23.520	Katė	patelė	10m.	mišrūnė	Mėginys iš darinio kairiojo klubo srityje	Apvaliųjų ląstelių, mezenchiminės kilmės, piktybinis navikas. Labiausia tikėtina, B limfocitų limfosarkoma. Mastocitomai (be granulių) toks ląstelių branduolių vaizdas nėra būdingas.	2023
M23.521	Katė	patelė	9m.	sfinksas	Mėginys iš pakitusios ileum.	Gleivinės ryški hiperplazija ir plazmocitinis uždegimas. Kiti pokyčiai būdingi kačių eozinofilinei sklerozuojančiai fibroplazijai, tačiau preparate eozinofilų nerasta ( du iš viso) – įvertinti, ar gyvūnas gavo gydymą gliukokortikoidais.	2023
M23.522	Šuo	patelė	10m.	biglis	Mėginys iš darinio pilvo sienoje ir taukinėje.	Granuliacinis uždegiminis audinys ir granuloma (buvusi sienos perforacija?). Tiksliai uždegiminį audinį su riebalinio audinio regeneruojančiomis ląstelėmis diferencijuotų nuo uždegiminės liposarkomos IHC tyrimas.	2023
M23.523	Šuo	patelė	6m.	rytų Europos aviganis	Mėginys iš darinio ant galinės kojos šlaunies, 15x8cm, segmentuoto	Folikulinė hamartoma.	2023
M23.524	Šuo	patelė	9m.	ryzenšnauceris	Mėginys iš darinio ausies kaušelio odoje (dauginiai plokšti dariniai). Histopatologiniam tyrimui siųsta medžiaga (organas, audinys ar darinys)	Osteoblastinė osteosarkoma ir uždegiminė granuloma piršte. Histopatologinė diagnozė	2023
M23.532	X	patinas	13m.	Arklys	Mėginys iš tiesiosios žarnos	Eozinofilinis storosios žarnos uždegimas.	2023
M23.534	Šuo	patelė	15m.	anglų kokerspanielis	Mėginys iš pakitusios difuziškai odos (su židiniais)	Odos T limfoma, nesubrendusių limfocitų.	2023
M23.535	Šuo	patelė	12m.	vakarų Škotijos baltasis terjeras	Mėginys iš darinio blužnyje	Hemangiosarkoma. Hiperemija. Ekstramedulinė hemopoezė.	2023
M23.536	Šuo	patinas	5m.	Labradoro retriveris	Mėginys iš darinio odoje ir poodyje	Apokrininių prakaito liaukų karcinoma.	2023
M23.539	Šuo	patelė	X	mišrūnė	Mėginys iš darinio kairio peties srityje, ant kojytės, lazdyno riešuto dydžio Histopatologiniam tyrimui siųsta medžiaga (organas, audinys ar darinys)	Fibrozinis jungiamasis audinys (buvęs uždegiminis) ir bazinių ląstelių navikas. Histopatologinė diagnozė	2023
M23.546	Šuo	patelė	9m.	mišrūnė	Mėginys iš darinio ant dantenų (du dariniai) Histopatologiniam tyrimui siųsta medžiaga (organas, audinys ar darinys)	Fibromatozinis epulis. Histopatologinė diagnozė	2023
M23.547	Katė	patelė	14m.	mišrūnė	Mėginys iš darinio pieno liaukoje	Didelio piktybiškumo tubulinė karcinoma. Lymphangiosis carcinomatosa.	2023
M23.548	Šuo	X	12 m.	šnauceris	Mėginys iš darinio galvos odoje, tarp ausų Histopatologiniam tyrimui siųsta medžiaga (organas, audinys ar darinys)	Odos riebalinės liaukos epitelioma su nekroze ir hemoragijomis (epitelioma – tai neįprastų morfologinių požymių turinti adenoma). Histopatologinė diagnozė	2023
M23.549	Šuo	patelė	6m.	ši-tzu	Mėginys iš darinio apatinio žandikaulio dantenose.	Ameloblastinis epulis (ameloblastinė fibroma).	2023
M23.550	Šuo	patelė	9m.	vokiečių aviganis	Mėginys iš trūkusio darinio blužnyje	Hematomos masė (fibrinas ir eritrocitai).	2023
M23.557	Katė	patelė	11m.	mišrūnė	Mėginys iš darinio pieno liaukoje	Didelio piktybiškumo mikropapilinė-kribriforminė karcinoma.	2023
M23.560	Šuo	patinas	8m.	vokiečių aviganis	Mėginys iš darinio krūtinės srityje	Mišri (kaverninė-kapiliarinė) hemangioma ir hematoma (galėjo būti traumuotas navikas, dėl ko išsiliejo kraujas į aplinkinius audinius).	2023
M23.561	Katinas	patinas	5m.	mišrūnas	Mėginys iš ileum žarnos	Poūmis ileum gleivinės ir pogleivio uždegimas ir lygiųjų raumenų hipertrofija/hiperplazija.	2023
M23.562	Katė	patelė	3 m.	škotų nulėpausė	Mėginys iš šlapimo pūslės gleivinės	Nestiprus intersticinis nefritas. Ištirti dėl urikazę gaminančių bakterijų.	2023
M23.569	Šuo	patelė	7m.	amerikiečių Stafordšyro terjeras	Mėginys iš darinio dešinio skruosto odoje	Fibroblastinė fibroma	2023
M23.574	Šuo	patelė	8m.	Džeko Raselo terjeras	Mėginys iš darinio blužnyje	Histologinis vaizdas būdingas folikulinei limfomai, tikslingas PARR tyrimas kad diferencijuoti nuo židininės folikulinės limfoidinio audinio hiperplazijos.	2023
M23.575	Šuo	patelė	13 m.	mišrūnė	Mėginys iš darinio pieno liaukoje	Pieno liaukos intralatakinė hiperplazija/adenoma ir labai stiprus stromos uždegimas su hemoragijomis. Kadangi gyvūnas nekastruotas, sekti dėl piktybinių darinių pieno liaukose.	2023
M23.576	Šuo	patelė	12m.	mišrūnė	Mėginys iš darinio pieno liaukoje Histopatologiniam tyrimui siųsta medžiaga (organas, audinys ar darinys)	Didelio piktybiškumo anaplastinė karcinoma, plintanti į odos paviršių ir lymhangiosis carcinomatosa. Histopatologinė diagnozė	2023
M23.577	Šuo	patinas	11m.	biglis	Mėginys iš darinio ant kairės ausies kaušelio Histopatologiniam tyrimui siųsta medžiaga (organas, audinys ar darinys)	Histiocitoma (navikas būdingas jauniems šunims, bet retkarčiais pasitaiko ir vyresnio amžiaus). Histopatologinė diagnozė	2023
M23.578	Šuo	patelė	3m.	čihuahua	Mėginys iš darinio odoje, dešinės kojos šlaunies srityje	Kolageninis fibroblastinis apgamas (vet.onkologijoje dar nėra plačiai naudojamas terminas).	2023
M23.579	Šuo	patelė	6m.	mišrūnė	Mėginys iš pažandinės ir poliežuvinės seilių liaukos	Seilių liaukų intersticinė edema, kuri galėjo lemti smulkių latakų užspaudimą (trauma, sutrikęs limfos ar kraujo nutekėjimas kaklo srityje).	2023
M23.580	Šuo	patelė	2m.	Labradoro retriveris	Mėginiai iš darinio po raumenimis šonkaulių srityje (1) ir (2), pakaušyje (3), ties mentimi/kaklu (4).	Dauginiai limfomos židiniai. Ląstelių morfologija leidžia įtarti nesubrendusių B ląstelių limfomą, su šeivinių ląstelių potipiu. 3 mėginyje matomas šeivos ląstelių raštas nėra būdingas limfomoms.	2023
M23.581	Katė	patelė	12m.	mišrūnė	Kairė skydliaukės skiltis	Difuzinė mazginė, su pavieniais cistiniais folikulais, struma.	2023
M23.582	Šuo	patinas	12m.	dobermanas	Mėginys iš darinio ant kairiojo žando	Keratino granuloma.	2023
M23.591	Šuo	patinas	8m.	australų aviganis	Mėginys iš darinio ant pieno liaukos spenelio	Infiltracinė lipoma.	2023
M23.592	Katinas	patinas	5m.	mišrūnas	Mėginiai iš colon ir mezenterinio limfinio mazgo Histopatologiniam tyrimui siųsta medžiaga (organas, audinys ar darinys)	Eozinofilinis žarnų uždegimas (tikėtina, kad ir plonosiose toks pat procesas). Eozinofilinis limfinio mazgo uždegimas, ryški sinusų histiocitozė. Įvertinti gyvūną dėl mastocitomos vidaus organuose Histopatologinė diagnozė	2023
M23.593	Šuo	patelė	X	mišrūnė	Mėginys iš darinio paslėpsnyje Histopatologiniam tyrimui siųsta medžiaga (organas, audinys ar darinys)	Panikulitas. Histopatologinė diagnozė	2023
M23.594	Šuo	patelė	2m.	mišrūnė	Mėginys iš darinio odoje, nugaros srityje	Trūkusi pilomatrikoma, jos turinio sukeltas aplinkinių audinių uždegimas.	2023
M23.595	Šuo	patelė	11m.	kastruota	Mėginys iš darinio žandikaulyje (iš išorės ar vidaus?) Histopatologiniam tyrimui siųsta medžiaga (organas, audinys ar darinys)	Toks vaizdas būdingas granuliaciniam uždegiminiam audiniui, uždegiminiam pseudotumorui bei sarkomos reaktyviai zonai (jei tai ne neribotas darinys, o labiau infitratas). Tikslingas CT tyrimas. Histopatologinė diagnozė	2023
M23.596	Šuo	patelė	5m.	vakarų Škotijos baltasis terjeras	Mėginys iš darinio po oda dešinės priekinės kojos riešo srityje	Uždegiminis granuliacinis audinys (pagal makrofagų morfologiją – galbūt svetimkūnis, nors jo nesimato mėginyje).	2023
M23.597	Šuo	patelė	8m.	mišrūnė	Mėginys iš darinio kairės pažasties srityje Histopatologiniam tyrimui siųsta medžiaga (organas, audinys ar darinys)	Histiocitinė sarkoma. Histopatologinė diagnozė	2023
M23.598	X	patinas	8m.	Arklys	Mėginys iš tiesiosios žarnos	Odos fibrozė, sustorėjimas.	2023
M23.599	Šuo	patelė	11 m.	vokiečių aviganis	Mėginys iš darinio pieno liaukoje	Histologinis vaizdas labiausia atitinka epitelioidinę rabdomiosarkomą. Tai gali būti ir pirminis pieno liaukos navikas (labai reti atvejai), arba iš skeleto raumenų augantis navikas.	2023
M23.600	Katinas	patinas	12m.	britų trumpaplaukė	Mėginys iš skrandžio gleivinės	Lėtinis limfocitinis plazmocitinis uždegimas	2023
M23.602	Šuo	patinas	X	vokiečių dogas	Mėginys iš darinio piršto nago guolio srityje	Uždegiminis granuliacinis audinys. Tikslinga atlikti rentgeno tyrimą dėl nago guolio plokščialąstelinės karcinomos (galėjo nepatekti į mėginį naviko audiniai) ir dėl sarkomos (jei pasiėmė tik reaktyvūs audiniai).	2023
M23.612	Šuo	patinas	9 m.	boderkolis	Mėginys iš darinio blužnyje Histopatologiniam tyrimui siųsta medžiaga (organas, audinys ar darinys)	Blužnies hematoma. Ekstramedulinė hemopoezė. Raudonosios pulpos hiperplazija. Sinusoidų endotelio hiperplazija (tai labai reta gerybinė patologija. Lieka nedidelė tikimybė kad tai gerai diferencijuota hemangiosarkoma, bet ji paprastai tokiais židiniais neprasideda, nors pačios ląstelės ir gali atrodyti kaip nesubrendę endoteliocitai be atipijos). Histopatologinė diagnozė	2023
M23.614	Šuo	patinas	12m.	Maltos bišonas	Mėginys iš odos Histopatologiniam tyrimui siųsta medžiaga (organas, audinys ar darinys)	Alerginis dermatitas? Epidermio pokyčiai būdingi impetigo, bet bakterijų kolonijų nestebima. Pemhigus epidermio pokyčiai kiek ne tokio pobūdžio. Histopatologinė diagnozė	2023
M23.615	Šuo	patelė	9m.	vokiečių aviganis	Mėginys iš darinio pieno liaukoje	Žemo piktybiškumo tubulinės-papilinės karcinomos kompleksas.	2023
M23.616	Katinas	patinas	X	kastruotas	Mėginys iš darinio nugaros odoje	Odos riebalinės liaukos angioadenoma su nekroze ir latakų plokščialąsteline metaplazija.	2023
M23.619	Katė	patelė	1 m.	Meino meškėno mišrūnė	Mėginys iš pakitusios pieno liaukos.	Mezenchiminė pieno liaukos hiperplazija. Būtina kastracija. Hormoniniai, rują slopinantys, preparatai griežtai kontraindikuojami.	2023
M23.620	Katė	patelė	2m.	mišrūnė	Rezekuotos žarnos dalis.	Colon intersticiumo ir raumeninio sluoksnio stiprus lėtinis aktyvus uždegimas (svetimkūnis, mikobakterijos, ar kitas persistuojantis infektas). FIPui tokie pokyčiai per daug išplitę, bet gali pasitaikyti. Limfocitinis plazmocitinis kolitas.	2023
M23.621	Šuo	patinas	12m.	vakarų Škotijos baltasis terjeras	7 mėginiai – poodiniai dariniai – dešinės pusės dorsalinis, medialinis ir ventralinis, uodegos pagrindo lateralinis ir medialinis, kairės pusės ventralinis ir krūtinės medialinis dariniai	Visi dariniai lipomos.	2023
M23.622	Šuo	patinas	12m.	mišrūnas	Mėginys iš pažandinės seilių liaukos ir retrofaringinio limfinio mazgo su aplinkiniais audiniais.	Seilių liaukos labai nežymus uždegimas (poūmis, kaip komplikacija), limfinio mazgo stipri žievės folikulų hiperplazija, sinusų histiocitozė ir nedidelis uždegimas. Aplinkinių minkštųjų audinių randiniai použdegimiai pokyčiai ir poūmis/lėtinis aktyvus uždegimas (buvusi flegmona).	2023
M23.627	X	patelė	12m.	Arklys	Mėginys iš darinio apynagės srityje	Apynagės audinio proliferacija.	2023
M23.630	Katinas	patinas	12 m.	rusų mėlynoji	Mėginys iš nosies gleivinės Histopatologiniam tyrimui siųsta medžiaga (organas, audinys ar darinys)	Polipas su specifiniu imuniniu atsaku (bet labai ryškus suspaudimo artefaktas, kuris apsunkina diagnostiką). Histopatologinė diagnozė	2023
M23.632	Šuo	patinas	6m.	erdelterjeras	Mėginys iš darinio odoje galvos srityje	Bazinių ląstelių navikas.	2023
M23.639	Šuo	patelė	16m.	Jorkšyro terjeras	Mėginys iš apatinės lūpos	Vidutinio diferenciacijos laipsnio plokščialąstelinė karcinoma. Įvertinti regioninius limfinius mazgus.	2023
M23.640	Katinas	patinas	1m.	Bengalijos	Trys mėginiai iš pakitusios galūnių odos	Alerginė dermatozė, urtikarija, mastocitozė. Eozinofilinis sindromas?	2023
M23.641	Šuo	patelė	11m.	mišrūnė	Mėginys iš darinio ant viršutinio voko	Greitai auganti Meibomian adenoma.	2023
M23.642	Katė	patelė	14m.	mišrūnė	Mėginys iš darinio ant dešinio šono	Vidutinės diferenciacijos fibromiksosarkoma (uždegiminės etiopatogenezės).	2023
M23.643	Šuo	patinas	9m.	Labradoro retriveris	Mėginys iš pakitusių dantenų	Histologinis vaizdas būdingas amelanotinei melanomai. Diagnozės patikslinimui tikslingas IHC tyrimas.	2023
M23.644	Šuo	patelė	8m.	Jorkšyro terjeras	Mėginys iš klubinės žarnos	Limfocitinis plazmocitinis uždegimas. Gleivinė metaplazija. Didelio laipsnio limfangiektazijos.	2023
M23.645	Šuo	patelė	8m.	Jorkšyro terjeras	Mėginys iš darinio pieno liaukoje Histopatologiniam tyrimui siųsta medžiaga (organas, audinys ar darinys)	Mioepitelinė adenoma (kompleksinis gerybinis navikas – gerybinė tiek mioepitelinė tiek epitelinė dalis, tačiau kitoje pieno liaukoje gali vystytis ir piktybinis navikas). Histopatologinė diagnozė	2023
M23.646	Katinas	patinas	13m.	mišrūnas	Skydliaukės dalis Histopatologiniam tyrimui siųsta medžiaga (organas, audinys ar darinys)	Folikulinė struma (jei tai buvo difuzinis skilties padidėjimas) arba adenoma (jei buvo ribotas židinys skiltyje). Histopatologinė diagnozė	2023
M23.647	Šuo	patelė	4m.	vokiečių aviganio mišrūnė	Mėginys iš darinio ant uodegos Histopatologiniam tyrimui siųsta medžiaga (organas, audinys ar darinys)	Riebalinės liaukos adenoma. Histopatologinė diagnozė	2023
M23.648	Katinas	patinas	4 mėn.	mišrūnas	Mėginys iš darinio keteros srityje Histopatologiniam tyrimui siųsta medžiaga (organas, audinys ar darinys)	Limfocitinė granuloma su nekroze ir alerginiu komponentu (netipinis imuninis atsakas į mikroschemą ar kažką panašaus). Ištirti gyvūną dėl herpes, caliciviruso, FIV. Histopatologinė diagnozė	2023
M23.649	Šuo	patelė	11m.	vokiečių aviganio mišrūnė	Mėginys iš darinio ant priekinės dešinės kojos, dilbio srityje Histopatologiniam tyrimui siųsta medžiaga (organas, audinys ar darinys)	Keratino granuloma (gali būti kaip pasekmė giliojo dermatito, gyvūnui nuolat laižant pažeistą vietą). Histopatologinė diagnozė	2023
M23.650	Šuo	patinas	12m.	Labradoro retriveris	Mėginys iš pakitusios blužnies	Gausios smulkios hemoragijos ir didelio laipsnio hiperemija suardžiusi blužnies audinio vientisumą – difuzinė limfoma, tikėtina, B eilės, limfoblastinė. Didelio laipsnio ekstramedulinė hemopoezė.	2023
M23.652	Šuo	patelė	3m.	levretė	Mėginys iš darinio makšties sienelėje	Fibrolipoma.	2023
M23.653	Katė	patelė	11m.	mišrūnė	Mėginys iš darinio ausies landoje	Ausies kanalo polipas ir antriniai adaptaciniai sieros liaukų pokyčiai.	2023
M23.654	Katinas	patinas	8 mėn.	orientalas	Mėginys iš darinio dantenose, viršutiniame žandikaulyje	Uždegiminis granuliacinis audinys. Ištirti gyvūną dėl herpes, caliciviruso (Laboklin).	2023
M23.655	Katė	patelė	12m.	mišrūnė	Mėginiai iš darinio pieno liaukoje	Tubulinė adenoma ir joje besivystanti intralatakinė karcinoma.	2023
M23.663	Šuo	patelė	8m.	vokiečių aviganis	Mėginys iš darinio dantenose	Ameloblastinis epulis.	2023
M23.664	Šuo	patelė	8 m.	VŠBT	Mėginys iš darinio pilvo odoje, šalia spenelio	Bazinių ląstelių karcinoma. Tai pusiau piktybinis navikas – pasižymi vietiniu augimu, bet nemetastazuoja. Chirurginiai kraštai neigiami.	2023
M23.665	X	patelė	18m.	Arklys	Mėginys iš darinio žandikaulio srityje ir iš darinio pilvo srityje	Darinys žandikaulio srityje – randinis ir granuliacinis audinys, darinys pilvo srityje – sklerozuotas sarkoidas.	2023
M23.666	Šuo	patelė	9m.	mišrūnė	Mėginys iš pakitusios kepenų skilties	Poūmis hepatitas. Hidropinė degeneracija.	2023
M23.667	Šuo	patelė	9m.	mišrūnė	Mėginys iš darinio blužnyje	Raudonosios pulpos hiperplazija. Nekrozuota vieta leidžia įtarti plazmocitomą. Tikslingas PARR tyrimas.	2023
M23.668	Katė	patelė	15 m.	mišrūnė	Mėginys iš inksto kapsulės, mėginys iš kraujagyslės fragmento inksto žievės paviršiuje, mėginys iš cistinių kepenų.	Inksto kapsulė – fibrozė ir lėtinis aktyvus uždegimas, inksto kraujagyslė – trombuota aneurizma, kepenys – randinis uždegiminis audinys ir dauginės cistos.	2023
M23.673	Katinas	patinas	X	ragdoll	Mėginys iš pakitusių minkštųjų audinių kaklo srityje (fistulė)	Aktinobacilinė ir kriptokokų infekcija.	2023
M23.674	Šuo	patinas	10m.	kviečiaspalvis švelniaplaukis terjeras	Mėginys iš darinio odoje	Keratino granuloma (galbūt prieš kai buvo supūliavęs komedonas).	2023
M23.675	Šuo	patelė	3 m.	Jorkšyro terjeras	Mėginys iš skrandžio gleivinės Histopatologiniam tyrimui siųsta medžiaga (organas, audinys ar darinys)	Nedidelio laipsnio gleivinės atrofija, limfocitinis plazmocitinis uždegimas. Histopatologinė diagnozė	2023
M23.676	Šuo	patelė	8 m.	Jorkšyro terjeras	Mėginys iš darinio blužnyje Histopatologiniam tyrimui siųsta medžiaga (organas, audinys ar darinys)	Blužnies plazmocitoma. EMH. Raudonosios pulpos hiperplazija. Histopatologinė diagnozė	2023
M23.677	Katė	patelė	13 m.	mišrūnė	Mėginys pakitusių audinių kairiojo skruostikaulio srityje.	Akantomatozinė ameloblastoma, pleksiforminė, invazinė.	2023
M23.678	Šuo	patelė	14 m.	mišrūnė	Mėginys iš darinio gomurio srityje	Akantomatozinė ameloblastoma, folikulinio tipo.	2023
M23.432	Šuo	patinas	14m.	mišrūnas	Mėginiai (3) iš darinių dantenose (dauginiai dariniai)	Dantenų difuzinė hiperplazija dėl jungiamojo audinio vešėjimo (buvęs uždegiminis granuliacinis audinys) (galbūt dėl lėtinės snukio ertmės infekcijos, dantų akmenų, ciklosporinų, kalcio jonų blokatorių, fenitoino derivatų naudojimo, mažesnė tikimybė -dėl hiperparatiroidizmo).	2023
M23.442	Šuo	patelė	14m.	Jorkšyro terjeras	Mėginys iš darinio pieno liaukoje	Vidutinio piktybiškumo intraduktalinės karcinomos kompleksas.	2023
M23.447	Katė	patelė	8m.	mišrūnė	Mėginys iš darinio odoje, kaklo viduriniame trečdalyje Histopatologiniam tyrimui siųsta medžiaga (organas, audinys ar darinys)	Histologinis vaizdas gali sietis su eozinofiliniu dermatitu, sindromu (eozinofilinė granuloma, plokštelės), arba labai stipria alergine reakcija,odos mastocitoze (vienos ląstelės pritraukia kitas). Tikslingas gyvūno ištyrimas dėl eozinofilinio uždegimo vidaus organuose ir dėl mastocitomos vidaus organuose. Histopatologinė diagnozė	2023
M23.448	Katė	patinas	1m.	mišrūnas	Mėginys iš darinio ausies kaušelio odoje (dauginiai plokšti dariniai). Histopatologiniam tyrimui siųsta medžiaga (organas, audinys ar darinys)	Mastocitiniams fibroblastiniams mazgams vaizdas nepilnas – nėra fibroblastų proliferacijos. Histologinis vaizdas būdingas odos mastocitozei, pigmentinei urtikarijai. Histopatologinė diagnozė	2023
M23.449	Šuo	patelė	5m.	mopsas	Mėginys iš darinio odoje kairės galinės kojos kulno srityje Histopatologiniam tyrimui siųsta medžiaga (organas, audinys ar darinys)	Odos mastocitoma, I laipsnio, turinti vieną II laipsnio morfologinį požymį. Histopatologinė diagnozė	2023
M23.450	Šuo	patinas	5m.	Džeko Raselo terjeras	Mėginys iš darinio odoje prie nosies Histopatologiniam tyrimui siųsta medžiaga (organas, audinys ar darinys)	Histiocitoma (labai ryškus suspaudimo artefaktas). Jei didės – atlikti FNA. Histopatologinė diagnozė	2023
M23.453	Šuo	patinas	9m.	taksas	Mėginys iš darinio odoje, dešiniame šone, šonkaulių srityje	Keratininė cista, perėjusi į pilomatrikomą (gerybinį plauko folikulo kilmės naviką).	2023
M23.454	Šuo	patelė	7 m.	Labradoro retriveris	Mėginys iš darinio pieno liaukoje	Vidutinio piktybiškumo tubulinė karcinoma	2023
M23.455	Katė	patelė	5 m.	mišrūnė	Mėginys iš darinio kairės kojos kelio sąnaryje	Gerai diferencijuota fibromiksosarkoma.	2023
M23.467	Šuo	patelė	11m.	mišrūnė	Mėginys iš darinio kairėje krūtinės pusėje	Odos mastocitoma, II laipsnio pagal Kiupel sistemą (III laipsnio pagal Patnaik sistemą).	2023
M23.468	Šuo	patelė	13m.	škotų terjeras	Mėginys iš darinio priekinės kairės kojos pado srityje ir mėginys iš darinuko prie sausgyslės.	Darinys pado srityje – hemangiopericitoma, su ryškia proliferacija (toks vaizdas gali būti ir fibrosarkomos pradžios, IHC gali informacijos neduoti, nes hemangiopericitomų markerių ekspresija šunims nepastovi ir kaip diagnostikos įrankis nevaliduota), darinys prie sausgyslės – gerai vaskuliarizuota fibroma (arba gali būti apvalios formos randinis subendęs granuliacinis audinys po traumos).	2023
M23.469	Šuo	patinas	14 m.	mišrūnas	Mėginys iš darinio išangės srityje.	Hepatoidinės liaukos epitelioma (adenoma, turinti atipinių požymių, iš kurios vėliau gali vystytis karcinoma).	2023
M23.470	Šuo	patelė	8m.	Jorkšyro terjeras	Mėginys iš darinio blužnyje	Hiperemija. Ekstramedulinė hemopoezė. Limfoidinio audinio hiperplazija, tačiau tikslingas būtų PARR tyrimas – limfocitų morfologija gana heterogeniška, labiau būdinga hiperplazijai, bet tam tikras limfomos tipas irgi gali turėti gana heterogenišką limfocitų sudėtį.	2023
M23.471	Šuo	patinas	4 m.	vižlas	Mėginys iš darinio sėklidės odoje	Histologinis vaizdas būdingas piktybinei švanomai, sarkomai (diferencijuojama IHC pagalba).	2023
M23.473	Šuo	patelė	4m.10mėn.	mišrūnė	Mėginys iš darinio ant priekinės dešinės kojos riešo srityje.	Histiocitoma/reaktyvi židininė odos histiocitozė.	2023
M23.475	Katė	patelė	4m.	mišrūnė	Mėginys iš darinio dantenose	Kačių indukcinis odontogeninis navikas. Navikas gerybinis, tačiau vietiškai invaziškas (nepakankamai pašalinus, atauga).	2023
M23.476	Katė	patelė	X	mišrūnė	Mėginiai iš kairės pusės plaučių skilčių	Histologinis vaizdas atitiktų gerai diferencijuotos bronchoalveolinės karcinomos vaizdą (bet, vertinant gyvūno ligos istoriją, karcinomai per ilgas ligos laikas). „Acinusines struktūras“ sudarančios ląstelės gali būti ir svetimkūnio tipo makrofagai, kas leistų įtarti sarkoidozę (nors nėra tipiškų gigantinių ląstelių), bronchocentrinę granulomatozę, TBC netipines granulomas.	2023
M23.477	Šuo	patelė	X	Jorkšyro terjeras	Mėginys iš darinio pieno liaukoje Histopatologiniam tyrimui siųsta medžiaga (organas, audinys ar darinys)	Žemo piktybiškumo tubulinės karcinomos kompleksas Histopatologinė diagnozė	2023
M23.478	Šuo	patelė	9 m.	Maltos bišonas	Mėginys iš darinio pieno liaukoje Histopatologiniam tyrimui siųsta medžiaga (organas, audinys ar darinys)	Vidutinio piktybiškumo tubulinės karcinomos kompleksas Histopatologinė diagnozė	2023
M23.479	Šuo	patelė	X	kastruota	Mėginys iš darinio pieno liaukoje Histopatologiniam tyrimui siųsta medžiaga (organas, audinys ar darinys)	Mišrus pieno liaukos navikas – tubulinės gerai diferencijuotos karcinomos kompleksas su kaulinio audinio formavimusi. Histopatologinė diagnozė	2023
M23.480	Šuo	patinas	18m.	mišrūnas	Mėginys iš darinio blužnyje	Rutininio HE pjūvio vaizdas būdingas arba nediferencijuotai fibrosarkomai arba limfosarkomai. Tikslingas PARR tyrimas, IHC tyrimas.	2023
M23.481	Šuo	patinas	2m.	mišrūnas	Mėginys iš darinio ties lūpa	Histiocitoma su uždegimu, granuliacinio audinio formavimusi.	2023
M23.482	Šuo	patelė	11m.	mišrūnė	Mėginys iš darinio kiaušidėje Histopatologiniam tyrimui siųsta medžiaga (organas, audinys ar darinys)	Kiaušidės epitelio gerai diferencijuota papilinė karcinoma. Histopatologinė diagnozė	2023
M23.483	Šuo	patelė	10 m.	Jorkšyro terjeras	Mėginys iš darinio gimdos kūne Histopatologiniam tyrimui siųsta medžiaga (organas, audinys ar darinys)	Leijomioma (lygiųjų raumenų kilmės gerybinis navikas). Histopatologinė diagnozė	2023
M23.494	Šuo	patinas	7m.	Berno zehnenhundas	Mėginiai iš priešmentinio limfinio mazgo	Neuroendokrininio naviko metastazė limfiniame mazge, arba tai gali būti tiesioginio plitimo keliu limfinį mazgą peraugęs navikas (Merkelio ląstelių). Metastazinis NE navikas gali būti kilęs iš analinio maišelio modifikuotų apokrininių prakaito liaukų karcinomos, piktybinės insulinomos, gastrinomos, chemodektomos, skydliaukės C ląstelių.	2023
M23.495	Šuo	patelė	8m.	Jorkšyro terjeras	Mėginys iš darinio pieno liaukoje	Uždegiminė tubulinė karcinoma (įvertinti gyvūną dėl metastazių plaučiuose, nes šis naviko tipas laikomas agresyviu).	2023
M23.496	X	patinas	1m.	Alpaka	Mėginys iš darinio virš kelio sąnario	Eozinofilinė granuloma.	2023
M23.497	Šuo	patelė	8m.	vokiečių aviganis	Mėginys iš darinio pieno liaukoje	Didelio piktybiškumo solidinė karcinoma.	2023
M23.500	Šuo	patinas	8 mėn.	prancūzų buldogas	Mėginys iš pakitusios dešinės sėklidės.	Spermgranuloma (buvusi trauma?). Nutrūkusi spermatogenezė.	2023
M23.501	Šuo	patinas	12m.	mišrūnas	Mėginys iš darinio ant galinės kojos pirštakaulio prie nago	Histologinis vaizdas būdingas plazmocitai, kurią formuoja nesubrendę plazmocitai (IHC patikslintų diagnozę).	2023
M23.506	Šuo	patinas	7m.	garbanotasis mišonas	Mėginys iš darinio dantenose Histopatologiniam tyrimui siųsta medžiaga (tepinėlis, kraujo mėginys)	Traumuotas granuliacinis audinys su specifiniu imuniniu atsaku. 8. Histopatologinė diagnozė	2023
M23.508	Šuo	patelė	10m.	mišrūnė	Mėginys iš darinio ant pieno liaukos spenelio	Žemo piktybiškumo tubulinė karcinoma.	2023
M23.509	Šuo	patinas	9m.	Berno zehnenhundas	Mėginys iš darinio odoje, užpakalio srityje	Hemangioma. Gerybinis kraujagyslinės kilmės navikas.	2023
M23.298	Šuo	patelė	8m.	mišrūnė	Mėginys iš darinio po liežuviu Histopatologiniam tyrimui siųsta medžiaga (organas, audinys ar darinys)	Granuliacinis audinys ir lėtinis seilių liaukos uždegimas (autoimuninis, tikėtina, procesas apima visas seilių liaukas). Histopatologinė diagnozė	2023
M23.299	Šuo	patinas	2m.	mišrūnas	Mėginys iš pakitusios odos Histopatologiniam tyrimui siųsta medžiaga (organas, audinys ar darinys)	Trichofitija Histopatologinė diagnozė	2023
M23.300	Katinas	patinas	11m.	mišrūnas	Mėginys iš darinio pieno liaukoje Histopatologiniam tyrimui siųsta medžiaga (organas, audinys ar darinys)	Tubulinė vidutinio piktybiškumo pieno liaukos karcinoma. Patinams, nors ir labai retai, pieno liaukos pitkybiniai navikai taip pat pasitaiko. Histopatologinė diagnozė	2023
M23.301	Katė	patelė	8m.	Kornvalio reksas	Mėginys iš pakitusios tuščiosios žarnos. Histopatologiniam tyrimui siųsta medžiaga (organas, audinys ar darinys)	Proliferacinis lėtinis uždegimas (svetimkūnis, mikobakterijos), ir galima įtarti, dėl lėtinio uždegiminio proceso, pradėjusią vystytis sarkomą (bet taip gali atrodyti ir labai reaktyvus jungiamasis audinys). Histopatologinė diagnozė	2023
M23.305	Šuo	patelė	12m.	mišrūnė	Mėginys iš darinio dešinės kirkšnies srityje	Gerai vaskuliarizuota lipoma.	2023
M23.308	Šuo	patinas	11m.	bulterjeras	Mėginys iš darinio blužnyje (keli dariniai)	Blužnies hematoma. Ekstramedulinė hemopoezė. Blužnies difuzinė plazmocitoma.	2023
M23.317	Šuo	patelė	X	Labradoro retriveris	Mėginiai iš darinio odoje Histopatologiniam tyrimui siųsta medžiaga (organas, audinys ar darinys)	Vietinė alerginė reakcija (alerginis dermatitas). Histopatologinė diagnozė	2023
M23.318	Katinas	patinas	3m.	mišrūnas	Mėginiai iš skrandžio gleivinės Histopatologiniam tyrimui siųsta medžiaga (organas, audinys ar darinys)	Paūmėjęs limfocitinis plazmocitinis uždegimas. Histopatologinė diagnozė	2023
M23.319	Šuo	patelė	11m.	Džeko Raselo terjeras	Mėginys iš minkštojo gomurio (dantenos?) Histopatologiniam tyrimui siųsta medžiaga (organas, audinys ar darinys)	Verukozinė ksamtogranuloma (reiktų papildomų tyrimų kad diferencijuoti nuo hemangiopericitimos, švanomos). Histopatologinė diagnozė	2023
M23.320	Šuo	patelė	8 m.	pitbulio mišrūnė	Mėginys iš darinio pieno liaukoje Histopatologiniam tyrimui siųsta medžiaga (organas, audinys ar darinys)	Sklerozuojanti adenozė. Adenoma. Karcinomos židinys adenomoje. Histopatologinė diagnozė	2023
M23.326	Šuo	patelė	12m.	Sibiro haskis	Mėginys iš darinio skydliaukėje	Folikulinė adenoma, cistos, dauginiai nekrozės ir hemoragijos židiniai.	2023
M23.327	Šuo	patinas	12m.	mišrūnas	Mėginys iš darinio blužnyje	Blužnies audinio reaktyvūs pokyčiai (pagausėjimas tiek folikuluose tiek raudonojoje pulpoje plazmocitų), hematoma, ekstramedulinė hemopoezė. Tikslingas gyvūno ištyrimas dėl lėtinės kraujo parazitų infekcijos.	2023
M23.328	Šuo	patelė	10m.	mišrūnė	Mėginys iš darinio pieno liaukoje	Vidutinio piktybiškumo šeivos formos ląstelių karcinoma.	2023
M23.333	Katė	patelė	7m.	britų trumpaplaukės mišrūnė	Mėginys iš tynio apatinio žandikaulio srityje	Įvairaus subrendimo uždegiminis granuliacinis audinys. Sarkomos diagnozės atmesti negalima – jos atveju, jeigu paimamas mėginys tik iš reaktyvios zonos, mėginyje nebūna sarkomos audinių. Esant įtarimui dėl kaulų sarkomos, visada reikalingi du mėginiai – iš reaktyvios zonos (uždegiminės) ir iš lizuoto kaulo zonos. Tikslingas bent FNA tyrimas iš lizuoto kaulo zonos (su sedacija).	2023
M23.334	Šuo	patelė	13m.	mišrūnė	Mėginys iš darinio odoje, kirkšnies srityje Histopatologiniam tyrimui siųsta medžiaga (organas, audinys ar darinys)	Didelė keratininė cista. Histopatologinė diagnozė	2023
M23.337	Šuo	patelė	4m.	trispalvė	Mėginys iš darinio gimdos gleivinėje Histopatologiniam tyrimui siųsta medžiaga (organas, audinys ar darinys)	Gleivinės cistinė papilinė adenoma. Endometriumo neryški cistinė hiperplazija. Histopatologinė diagnozė	2023
M23.338	Katinas	patinas	13m.	mišrūnas	Mėginys iš darinio ant uodegos galo Histopatologiniam tyrimui siųsta medžiaga (organas, audinys ar darinys)	Bazinių ląstelių karcinoma su buvusia nekroze ir granuliacinio audinio formavimusi (bazinių ląstelių karcinoma – pusiau piktybinis odos bazinių ląstelių kilmės navikas, kuris agresyvus tik vietiškai, bet nemetastazuoja. Pilnai pašalinus – prognozė gera). Histopatologinė diagnozė	2023
M23.340	Katinas	patinas	7 m.	mišrūnas	Mėginys iš vešančių masių kairėje akiduobėje po akies pašalinimo	Plokščialąstelinė karcinoma ir uždegiminis granuliacinis audinys (tikslinga žaizdos revizija ir regioninio limfinio mazgo citologija dėl metastazių – bet jei pilnai pašalinta ir limfiniame mazge metastazių nebūtų rasta - prognozė gana gera).	2023
M23.341	Šuo	patelė	12m.	auksaspalvis retriveris	Mėginys iš darinio odoje, ties klubu	Poodinė mastocitoma (2 ir 3 laipsnių gradacijos sistemos poodinėms mastocitomoms netaikomos, nes validuotos tik odos mastocitomoms).	2023
M23.342	Katė	patelė	12 m.10 mėn.	mišrūnė	Mėginys iš darinio tarp menčių.	Injekcijos vietos didelio laipsnio fibrosarkoma (uždegiminės etiopatogenezės sarkoma).	2023
M23.343	Šuo	patelė	7 m.	Maltos bišonas	Mėginys iš darinio pieno liaukoje	Žemo piktybiškumo laipsnio tubulinė kompleksinė karcinoma.	2023
M23.344	Katė	patelė	3m.	mišrūnė	Mėginys iš darinio blužnyje	Labai didelio laipsnio hiperemija. Ekstramedulinė hemopoezė.	2023
M23.345	Šuo	patinas	6 m.	Berno zehnenhundas	Mėginys iš nosies gleivinės	Kraujo krešulys. Nosies gleivinės uždegimas (neutrofilinis). Iš mėginio histovaizdo kraujavimo priežastis lieka neaiški.	2023
M23.350	Šuo	patelė	8m.	mišrūnė	Mėginys iš darinio odoje, ant piršto	Bazinių ląstelių navikas (gerybinis odos navikas, kilęs iš epidermio bazinių ląstelių). 8. Histopatologinė diagnozė	2023
M23.351	Šuo	patelė	14m.	vakarų Škotijos baltasis terjeras	Mėginys iš darinio dantenose	Fibrozinis jungiamasis audinys su specifiniu imuniniu atsaku (buvęs uždegiminis granuliacinis audinys).	2023
M23.354	Šuo	patelė	4m.	vokiečių aviganis	Mėginys iš pakitusios blužnies	Reaktyvūs blužnies pokyčiai. Stipri hiperemija. Įvertinti gyvūną dėl kraujo parazitų, toksoplazmozės.	2023
M23.355	Šuo	patelė	X	senbernaras	Mėginys iš darinio pieno liaukoje	Didelio piktybiškumo intraduktalinės karcinomos kompleksas	2023
M23.356	Šuo	patinas	12m.	mišrūnas	Mėginys iš darinio dešinės mentės srityje (pratrūkęs)	Piktybinė keratoakantoma (IHC pagalba galima būtų diferencijuoti nuo plokščialąstelinės karcinomos).	2023
M23.357	Šuo	patinas	5m.	mišrūnas	Mėginys iš išorinės peties sąnario kapsulės ir iš vidinės kapsulės.	Peties sąnario chondromatozė (osteochondromatozė?)	2023
M23.358	Šuo	patinas	7m.	Jorkšyro terjeras	Mėginys iš darinio priekinės kojos peties srityje Histopatologiniam tyrimui siųsta medžiaga (organas, audinys ar darinys)	I laipsnio mastocitoma Histopatologinė diagnozė	2023
M23.362	Šuo	patelė	12m.	rusų spanielis	Mėginiai iš darinių pieno liaukoje	Fibrozuojanti adenozė. Intralatakinė hiperplazija, pereinanti į adenomas.	2023
M23.363	Šuo	patinas	9m.	vipetas	Mėginys iš darinio ant šlaunies	Hemangiopericitoma. Žemo piktybiškumo sarkoma, kilusi iš perikraujagyslinio dangalo (vietiškai agresyvi, metastazuoja labai retai).	2023
M23.370	Katė	patelė	6m.	kastruota	Mėginys iš tuščiosios žarnos ir iš mezenterinio limfinio mazgo	Tuščioji žarna – gleivinės fibrozė, gaurelių atrofija, lėtinis aktyvus uždegimas, mezenterinis limfinis mazgas – žievės hiperplazija ir sinusų histiocitozė, pokyčiai reaktyvūs – galbūt reakcija į buvusį svetimkūnį, pašarą, virusą.	2023
M23.372	Šuo	patelė	3m.	mišrūnė	Mėginys iš skrandžio gleivinės	Nereprezentatyvus mėginys	2023
M23.373	Šuo	X	1m.	toy-pudelis	Mėginys iš skrandžio gleivinės Histopatologiniam tyrimui siųsta medžiaga (organas, audinys ar darinys)	Be žymesnių pakitimų. Labai nestiprus plazmocitinis limfocitinis uždegimas (arba reakcija į pašarą). Histopatologinė diagnozė	2023
M23.375	Šuo	X	X	nykštukinis pudelis	Mėginys iš darinio odoje ties uodega Histopatologiniam tyrimui siųsta medžiaga (organas, audinys ar darinys)	Pilomatriksoma (plauko folikulo matrikso kilmės gerybinis navikas). Tikėtina, kad kiti odoje esantys dariniai irgi yra pilomatriksomos (tikslinga šalinti). Histopatologinė diagnozė	2023
M23.376	X	X	1m.	Gyvatė	Mėginys iš kepenų	Kepenų suriebėjimas. Hepatitas.	2023
M23.377	Šuo	patinas	8 m.	prancūzų buldogas	Mėginys iš darinio blužnyje	EMH. Hiperemija. Raudonosios pulpos hiperplazija (arba pati pradžia plazmocitomos).	2023
M23.378	Šuo	patinas	9m.	samojedas	Mėginys iš darinio ant apatinio akies voko	Riebalinės liaukos epitelioma (adenoma su atipiniais morfologiniais požymiais) ir latakų metaplazija. Grūdėtųjų ląstelių navikas.	2023
M23.379	Katinas	patinas	10m.	sfinksas	Mėginys iš darinio po oda, kairės kojos blauzdos srityje Histopatologiniam tyrimui siųsta medžiaga (tepinėlis, kraujo mėginys)	Odos fibrolipoma/infiltracinė lipoma 8. Histopatologinė diagnozė	2023
M23.384	Šuo	patelė	9m.	Labradoro retriveris	Mėginys iš darinio ant akies apatinio voko	Šeivinių ląstelių dalinai pigmentuota melanoma arba šeivinių ląstelių pigmentuota bazalioma (diferenciacija IHC tyrimu).	2023
M23.385	Šuo	patelė	3m.	mišrūnė	Mėginys iš darinio pieno liaukoje Histopatologiniam tyrimui siųsta medžiaga (organas, audinys ar darinys)	Žemo piktybiškumo tubulinės karcinomos kompleksas Histopatologinė diagnozė	2023
M23.386	Šuo	patinas	11m.	Kavalieriaus Karaliaus Karolio spanielis	Mėginys iš darinio odoje.	Odos riebalinės liaukos adenoma su latakų metaplazija. 8. Histopatologinė diagnozė	2023
M23.388	Šuo	patelė	7 m.	prancūzų buldogas	Mėginys iš darinio ant kairės akies apatinio voko Histopatologiniam tyrimui siųsta medžiaga (organas, audinys ar darinys)	Toks histologinis vaizdas gali būti tiek Meibomian epiteliomos (adenoma, turinti atipinių morfologinių savybių) atveju, tiek pigmentuoto bazinių ląstelių naviko atveju. Histopatologinė diagnozė	2023
M23.389	Šuo	patinas	3 m.	Maltos bišonas	Mėginys iš darinio odoje, žando srityje Histopatologiniam tyrimui siųsta medžiaga (organas, audinys ar darinys)	Bazinių ląstelių karcinoma – odos pusiau piktybinis navikas, kilęs iš epidermio bazinių ląstelių. Auga vietiškai infiltruojančiai, nemetastazuoja. Histopatologinė diagnozė	2023
M23.390	Šuo	patelė	12m.	vokiečių aviganis	Mėginys iš darinio liežuvio šaknyje	Mezenchiminės kilmės navikas – žemo piktybiškumo sarkoma. Iš HE pjūvio neįmanoma pasakyti tikslios kilmės ir diferenciacijos.	2023
M23.397	Šuo	patelė	9m.	lygiaplaukis retriveris	Mėginys iš darinio po oda, pažasties srityje	Lipoma.	2023
M23.401	Katinas	patinas	1 m.	mišrūnas	Mėginys iš pakitusių dantenų abiejose pusėse, premoliarų srityje	Uždegiminis granuliacinis audinys su specifiniu imuniniu atsaku (limfocitinis plazmocitinis uždegimas, imunodeficitinė būklė, Herpes ar kiti persistuojantys virusai).	2023
M23.402	Šuo	patinas	10m.	foksterjero mišrūnas	Mėginiai iš darinių aplink išangę (pratrūkę)	Hepatoidinių liaukų epitelioma (adenoma, turinti atipijos požymių), pereinanti į karcinomą.	2023
M23.403	Katinas	patinas	9m.	mišrūnas	Mėginiai iš darinio netoli varpos	Uždegiminis granuliacinis audinys. Ištirti gyvūną dėl herpes viruso.	2023
M23.404	Katė	patelė	14m.	Čilė	Mėginiai iš darinio tarp menčių (yra keli dariniai)	Lipoma (ar kiti dariniai lipomos – neaišku).	2023
[truncated: 1,612 more rows]
